# Supplementary material for: Kir2.1 Interactome Mapping Uncovers PKP4 as a Modulator of the Kir2.1-Regulated Inward Rectifier Potassium Currents
Source: Mol Cell Proteomics. 2020 Nov 25;19(9):1436–49. doi: 10.1074/mcp.RA120.002071 (PMC8143648; doi:10.1074/mcp.RA120.002071)
Supplement: Supplementary file 1 [file mmc1.zip]

Archive with 7 entries (7 files):
- mmc1/159891_0_supp_504458_q86317.pdf
- mmc1/159891_0_supp_504460_q86317.pdf
- mmc1/159891_0_supp_504461_q86317.xlsx
- mmc1/159891_0_supp_504462_q86317.xlsx
- mmc1/159891_0_supp_504463_q86317.xlsx
- mmc1/159891_0_supp_504464_q86317.xlsx
- mmc1/159891_0_supp_504465_q86317.xlsx
