# Supplementary material for: Kir2.1 Interactome Mapping Uncovers PKP4 as a Modulator of the Kir2.1-Regulated Inward Rectifier Potassium Currents
Source: Mol Cell Proteomics. 2020 Nov 25;19(9):1436–49. doi: 10.1074/mcp.RA120.002071 (PMC8143648; doi:10.1074/mcp.RA120.002071)
Supplement: Supplementary file 1 [file mmc1.zip › mmc1/159891_0_supp_504461_q86317.xlsx]

## Sheet: LCI
Interactor	Human gene	Human Entrez GeneID	Protein description	Pubmed ID / sources	Authors	Experimental systems	Throughput	Species of Kir2.1	Species of interactor	Confidence level	BioID hit	Comments about the Kir2.1 BioID data
CASK	CASK	8573	Calcium/calmodulin dependent serine protein kinase	15024025; 21703452	Leonoudakis et al (2004); Ma et al (2011)	AP-MS; coIP	HT; LT	Mus musculus	Rattus norvegicus	HC	Yes
Kir2.6	KCNJ18	100134444	Potassium voltage-gated channel subfamily J member 18	HuRI; 21209095	CCSB; Dassau et al (2011)	Yeast two-hybrid; coIP	HT; LT	Homo sapiens; Mus musculus	Homo sapiens	HC	Yes
LIN7c (Veli3; Mals3)	LIN7C	55327	Lin-7 homolog C, crumbs cell polarity complex component	15024025; 21703452	Leonoudakis et al (2004); Ma et al (2011)	AP-MS; coIP	HT; LT	Mus musculus	Rattus norvegicus	HC	Yes
AKAP79	AKAP5	9495	A-kinase anchoring protein 5	11287423	Dart et al (2001)	coIP	LT	Mus musculus	Homo sapiens	HC	Yes
CAV1	CAV1	857	Caveolin 1	25038242	Han et al (2014)	coIP	LT	Homo sapiens	Homo sapiens	HC	Yes
SAP97	DLG1	1739	Discs large MAGUK scaffold protein 1	11181181	Leonoudakis et al (2001)	Yeast two-hybrid; coIP	LT	Mus musculus	Rattus norvegicus	HC	Yes
Kir2.3	KCNJ4	3761	Potassium voltage-gated channel subfamily J member 4	12032359	Preisig-Muller et al (2002)	coIP	LT	Homo sapiens	Homo sapiens	HC	Yes
FLNA	FLNA	2316	Filamin A	12923176	Sampson et al (2003)	Yeast two-hybrid; coIP	LT	Homo sapiens	Homo sapiens	HC	No	High SpC in TM-CTRL
AP1G1	AP1G1	164	Adaptor related protein complex 1 subunit gamma 1	21703452	Ma et al (2011)	coIP	LT	Mus musculus	Rattus norvegicus	HC	No	Not detected
CAV3	CAV3	859	Caveolin 3	23640888	Vaidyanathan et al (2013)	coIP	LT	Homo sapiens	Homo sapiens	HC	No	Not detected
DLG2 (Chapsyn-110)	DLG2	1740	Discs large MAGUK scaffold protein 2	15304517	Leyland et al (2004)	Yeast two-hybrid; coIP	LT	Mus musculus	Homo sapiens	HC	No	Not detected
Kir2.4	KCNJ14	3770	Potassium voltage-gated channel subfamily J member 14	12381809	Schram et al (2002)	coIP	LT	Homo sapiens	Homo sapiens	HC	No	Not detected
Nav1.5	SCN5A	6331	Sodium voltage-gated channel alpha subunit 5	22509027	Milstein et al (2012)	coIP	LT	Rattus norvegicus	Rattus norvegicus	HC	No	Not detected
GRIF-1	TRAK2	66008	Trafficking kinesin protein 2	16895905; HuRI	Grishin et al (2006); CCSB	Yeast two-hybrid; coIP	LT	Homo sapiens	Homo sapiens	HC	No	Not detected
Beta1-AR	ARRB1	408	Arrestin beta 1	20530486	Vaidyanathan et al (2010)	coIP	LT	Rattus norvegicus	Rattus norvegicus	HC	No	Not detected
DLG4 (PSD95)	DLG4	1742	Discs large MAGUK scaffold protein 4	10627592	Nehring et al (2000)	Yeast two-hybrid; coIP	LT	Rattus norvegicus	Rattus norvegicus	HC	No	Not detected
ARL13B	ARL13B	200894	ADP ribosylation factor like GTPase 13B	HuRI	CCSB	Yeast two-hybrid	HT	Homo sapiens	Homo sapiens	LC	Yes
DLG3 (SAP102)	DLG3	1741	Discs large MAGUK scaffold protein 3	16637659; 25402006	Stiffler et al (2006); Kotlyar et al. (2015	Protein microarray	HT	Mus musculus	Mus musculus	LC	Yes
Kir6.1	KCNJ8	3764	Potassium voltage-gated channel subfamily J member 8	10559219	Tucker et al (1999)	In vitro domain-domain interaction	LT	Homo sapiens	Homo sapiens	LC	Yes
SEC22A	SEC22A	36984	SEC22 homolog A, vesicle trafficking protein	HuRI	CCSB	Yeast two-hybrid	HT	Homo sapiens	Homo sapiens	LC	No	Low SpC (1.7 with Kir2.1-314-315)
Il16	IL16	3603	Interleukin 16	10479680	Kurschner et al (1999)	Yeast two-hybrid	HT	Mus musculus	Mus musculus	LC	No	Not detected
PATJ	PATJ	10207	PATJ, crumbs cell polarity complex component	16637659	Stiffler et al (2006)	Protein microarray	HT	Mus musculus	Mus musculus	LC	No	Not detected
SDC3	SDC3	9672	Syndecan 3	HuRI	CCSB	Yeast two-hybrid	HT	Homo sapiens	Homo sapiens	LC	No	Not detected
SDCBP	SDCBP	6386	Syndecan binding protein	HuRI	CCSB	Yeast two-hybrid	HT	Homo sapiens	Homo sapiens	LC	No	Not detected
CCSB: Center for Cancer Systems Biology (Boston, MA)
HuRI: Human Reference Protein Interactome Project
