# Supplementary material for: Kir2.1 Interactome Mapping Uncovers PKP4 as a Modulator of the Kir2.1-Regulated Inward Rectifier Potassium Currents
Source: Mol Cell Proteomics. 2020 Nov 25;19(9):1436–49. doi: 10.1074/mcp.RA120.002071 (PMC8143648; doi:10.1074/mcp.RA120.002071)
Supplement: Supplementary file 1 [file mmc1.zip › mmc1/159891_0_supp_504462_q86317.xlsx]

## Sheet: Table EV2
Supplemental Table 2. Sequences of the oligonucleotides used for cloning purposes and of the CRISPR/Cas9 gRNA constructs.
Primers used for cloning purposes
Kir2.1-F	ggggacaactttgtacaaaaaagttggcatgggcagtgtgcgaaccaaccgctac
Kir2.1-R	ggggacaactttgtacaagaaagttgggta tatctccgactctcgccgtaaggg
TM-CTRL-F	ggggacaactttgtacaaaaaagttggcatgattatttttcgcaccctgtttggcagcctggtgtttgcgatttttctgattctgatgattaactacccaactttcttgtacaaagttgtcccc
TM-CTRL-R	ggggacaactttgtacaagaaagttgggtagttaatcatcagaatcagaaaaatcgcaaacaccaggctgccaaacagggtgcgaaaaataatcatgccaacttttttgtacaaagttgtcccc
Target sequence for CRISPR/Cas9 (selected using CHOPCHOP tool, Labun et al 2016)
Gene	Sequence	Chromosome and Position	Strand
PKP4	CAACAGCTATACGGCGGATT	Chr2: 159481648 (hg19)	+
