# Supplementary material for: Kir2.1 Interactome Mapping Uncovers PKP4 as a Modulator of the Kir2.1-Regulated Inward Rectifier Potassium Currents
Source: Mol Cell Proteomics. 2020 Nov 25;19(9):1436–49. doi: 10.1074/mcp.RA120.002071 (PMC8143648; doi:10.1074/mcp.RA120.002071)
Supplement: Supplementary file 1 [file mmc1.zip › mmc1/159891_0_supp_504463_q86317.xlsx]

## Sheet: 218 List
Gene name	Entrez GeneID	Protein names	Accession (UniProt ID)	Coverage (%)	# Unique Peptides	# Peptides	SpC Kir2.1WT Rep#1	SpC Kir2.1WT Rep#2	SpC Kir2.1WT Rep#3	SpC Kir2.1d314-315 Rep#1	SpC Kir2.1d314-315 Rep#2	SpC Kir2.1d314-315 Rep#3	SpC TM-CTRL Rep#1	SpC TM-CTRL Rep#2	SpC TM-CTRL Rep#3	Average SpC Kir2.1WT	Average SpC Kir2.1d314-315	Average SpC TM-CTRL	Kir2.1WT FC-A score	Kir2.1d314-315 FC-A score	Kir2.1WT SAINT score	Kir2.1d314-315 SAINT score	Normalized SpC Kir2.1WT Rep#1	Normalized SpC Kir2.1WT Rep#2	Normalized SpC Kir2.1WT Rep#3	Normalized SpC Kir2.1d314-315 Rep#1	Normalized SpC Kir2.1d314-315 Rep#2	Normalized SpC Kir2.1d314-315 Rep#3	Average Normalized SpC Kir2.1WT	Average Normalized SpC Kir2.1d314-315	Log2-transformed normalized SpC Kir2.1WT Rep#1	Log2-transformed normalized SpC Kir2.1WT Rep#2	Log2-transformed normalized SpC Kir2.1WT Rep#3	Log2-transformed normalized SpC Kir2.1d314-315 Rep#1	Log2-transformed normalized SpC Kir2.1d314-315 Rep#2	Log2-transformed normalized SpC Kir2.1d314-315 Rep#3	Average Log2-transformed normalized SpC Kir2.1WT	Average Log2-transformed normalized SpC Kir2.1d314-315	Ratio (R)	P for WT- versus ATS1 mutant-preferred interaction - Two-sample T-test	WT versus mutant-preferred interaction - (R>2 or R<2, and P< 0.05)	Previoulsy known interaction (see Online Table I)	Previously described functional link	Source (Pubmed ID)	Fig. 3 annotation
UTRN	7402	Utrophin (Dystrophin-related protein 1) (DRP-1)	P46939	26.9735	71	72	74	90	93	0	0	1	3	0	2	85.6667	0.333333	1.66667	45.35	0.53	1	0	74	86.844	97.0118	0	0	2.6689	85.9519	0.889632	6.22882	6.45687	6.61488	0	0	1.87535	6.43352	0.625115	56.0409	0.000793216	WT-preferred		Peripheral arterial disease, cardiac contractile dysfunction	27082954; 16024571	Dystrophin-associated complex
TENM3	55714	Teneurin-3 (Ten-3) (Protein Odd Oz/ten-m homolog 3) (Tenascin-M3) (Ten-m3) (Teneurin transmembrane protein 3)	Q9P273	18.5254	37	37	41	51	52	0	0	0	1	0	0	48	0	0.333333	51.01	0	1	0	41	49.2116	54.2431	0	0	0	48.1516	0	5.39232	5.64995	5.78772	0	0	0	5.61	0	48.8402	1.08913e-06	WT-preferred		Mycoadrial infarction	26950853
PSD3	23362	PH and SEC7 domain-containing protein 3 (Epididymis tissue protein Li 20mP) (Exchange factor for ADP-ribosylation factor guanine nucleotide factor 6) (Hepatocellular carcinoma-associated antigen 67) (Pleckstrin homology and SEC7 domain-containing protein 3)	Q9NYI0-1	34.542	24	24	38	32	32	0	0	0	7	0	0	34	0	2.33333	14.64	0	1	0	38	30.8779	33.3804	0	0	0	34.0861	0	5.2854	4.99448	5.10351	0	0	0	5.1278	0	34.964	4.49088e-07	WT-preferred
PPFIBP1	8496	Liprin-beta-1 (Protein tyrosine phosphatase receptor type f polypeptide-interacting protein-binding protein 1) (PTPRF-interacting protein-binding protein 1) (hSGT2)	Q86W92-1	30.0692	25	25	35	32	33	0	0	0	0	0	0	33.3333	0	0	47.44	0	1	0	35	30.8779	34.4235	0	0	0	33.4338	0	5.16993	4.99448	5.14664	0	0	0	5.10368	0	34.3844	8.09266e-08	WT-preferred				Cadherin adhesome
ITGA4	3676	Integrin alpha-4 (CD49 antigen-like family member D) (Integrin alpha-IV) (VLA-4 subunit alpha) (CD antigen CD49d)	P13612	22.2868	17	17	28	25	27	0	0	0	0	0	0	26.6667	0	0	38.17	0	1	0	28	24.1233	28.1647	0	0	0	26.7627	0	4.85798	4.65096	4.86615	0	0	0	4.7917	0	27.6977	2.79316e-07	WT-preferred				Integrin adhesome
FAM234A	83986	Protein FAM234A (Protein ITFG3)	Q9H0X4	38.7681	12	12	25	19	24	0	0	0	0	0	0	22.6667	0	0	32.64	0	1	0	25	18.3337	25.0353	0	0	0	22.7897	0	4.70044	4.27305	4.7024	0	0	0	4.55863	0	23.5659	5.73829e-06	WT-preferred
SNTB2	6645	Beta-2-syntrophin (59 kDa dystrophin-associated protein A1 basic component 2) (Syntrophin-3) (SNT3) (Syntrophin-like) (SNTL)	Q13425-1	29.6296	12	14	19	22	19	0	0	0	0	0	0	20	0	0	28.81	0	1	0	19	21.2285	19.8196	0	0	0	20.016	0	4.32193	4.47434	4.37987	0	0	0	4.39205	0	20.9961	6.2717e-08	WT-preferred				Dystrophin-associated complex
ROBO2	6092	Roundabout homolog 2	Q9HCK4-3	19.297	19	19	19	24	15	0	0	0	0	0	0	19.3333	0	0	27.83	0	1	0	19	23.1584	15.6471	0	0	0	19.2685	0	4.32193	4.59445	4.0572	0	0	0	4.32453	0	20.036	9.84264e-06	WT-preferred
PLEKHA7	144100	Pleckstrin homology domain-containing family A member 7 (PH domain-containing family A member 7)	Q6IQ23-2	15.0624	14	14	20	21	13	0	0	0	0	0	0	18	0	0	26	0	1	0	20	20.2636	13.5608	0	0	0	17.9415	0	4.39232	4.41031	3.86402	0	0	0	4.22222	0	18.6644	1.92267e-05	WT-preferred		Diastolic blood pressure, systolic blood pressure	29615537, 29212154, 27980656, 29058489, 28548082, 26752167, 29403010, 28270201, 27271309, 28871152, 24376456, 24058526, 24903457, 26752167, 29615537, 29212154, 29058489, 28548082, 27271309, 29208002, 29212900, 28871152, 24376456, 28270201, 29403010, 29097388, 24903457	Cadherin adhesome
DLGAP4	22839	Disks large-associated protein 4 (DAP-4) (PSD-95/SAP90-binding protein 4) (SAP90/PSD-95-associated protein 4) (SAPAP-4)	Q9Y2H0	29.5363	21	21	35	35	25	0	0	2	0	0	0	31.6667	0.666667	0	45.02	1.82	1	0	35	33.7727	26.0784	0	0	5.33779	31.617	1.77926	5.16993	5.11988	4.75907	0	0	2.66398	5.01629	0.887993	17.4881	0.0100277	WT-preferred				MAGUK complex
RICTOR	253260	Rapamycin-insensitive companion of mTOR (AVO3 homolog) (hAVO3)	Q6R327-3	11.6628	16	16	16	18	14	0	0	0	0	0	0	16	0	0	23.24	0	1	0	16	17.3688	14.6039	0	0	0	15.9909	0	4.08746	4.19919	3.96384	0	0	0	4.0835	0	16.9533	4.59672e-07	WT-preferred
FLRT3	23767	Leucine-rich repeat transmembrane protein FLRT3 (Fibronectin-like domain-containing leucine-rich transmembrane protein 3)	Q9NZU0	24.6533	11	11	14	17	16	0	0	0	0	0	0	15.6667	0	0	22.79	0	1	0	14	16.4039	16.6902	0	0	0	15.698	0	3.90689	4.12134	4.14488	0	0	0	4.0577	0	16.6529	7.25542e-07	WT-preferred				Latrophilin-FLRT-UNC5 complex
CDC42BPA	8476	Serine/threonine-protein kinase MRCK alpha (EC 2.7.11.1) (CDC42-binding protein kinase alpha) (DMPK-like alpha) (Myotonic dystrophy kinase-related CDC42-binding kinase alpha) (MRCK alpha) (Myotonic dystrophy protein kinase-like alpha)	Q5VT25-6	12.9702	18	18	11	17	20	0	0	0	0	1	0	16	0	0.333333	17.38	0	1	0	11	16.4039	20.8627	0	0	0	16.0889	0	3.58496	4.12134	4.4504	0	0	0	4.05223	0	16.5899	8.7757e-05	WT-preferred		Diastolic blood pressure	26752167, 29615537, 29212154, 29058489, 28548082, 27271309, 29208002, 28871152, 24376456, 29212900, 28270201, 29403010, 29097388, 28348047, 27802415, 24903457, 25189868, 19430479, 28739976, 27618447, 23251661, 26969751, 27790247, 25249183, 25695618, 19396169, 28135244, 26390057, 28498854, 19430483, 27618448, 21378095, 29455858
HSPA12A	259217	Heat shock 70 kDa protein 12A	O43301	28.2963	15	15	24	23	24	0	1	0	1	0	0	23.6667	0.333333	0.333333	25.56	1.07	1	0	24	22.1935	25.0353	0	2.80986	0	23.7429	0.93662	4.64386	4.53565	4.7024	0	1.92974	0	4.6273	0.643246	15.8241	0.00349152	WT-preferred		Heart failure	17903304, 29615537, 17903304, 27993963, 20400778, 27149122, 20445134, 27790247, 23999434, 23934736, 21348951, 21459883, 27618447, 26831199, 21909110, 28394258
KIF26B	55083	Kinesin-like protein KIF26B	Q2KJY2-1	10.4839	15	16	19	14	12	0	0	0	0	0	0	15	0	0	21.9	0	1	0	19	13.5091	12.5176	0	0	0	15.0089	0	4.32193	3.85888	3.75677	0	0	0	3.97919	0	15.7709	2.16021e-05	WT-preferred				Trafficking and localization
WDR20	91833	WD repeat-containing protein 20 (Protein DMR)	Q8TBZ3-7	20.3333	9	9	15	13	14	0	0	0	0	0	0	14	0	0	20.51	0	1	0	15	12.5441	14.6039	0	0	0	14.0494	0	4	3.7596	3.96384	0	0	0	3.90781	0	15.0096	8.05134e-07	WT-preferred
DCBLD1	285761	Discoidin, CUB and LCCL domain-containing protein 1	Q8N8Z6	26.993	12	12	12	15	14	0	0	0	0	0	0	13.6667	0	0	20.01	0	1	0	12	14.474	14.6039	0	0	0	13.6926	0	3.70044	3.95177	3.96384	0	0	0	3.87202	0	14.6418	1.44587e-06	WT-preferred		Diastolic blood pressure, atrial fibrillation	26752167, 29615537, 29212154, 29058489, 28548082, 27271309, 29208002, 29212900, 28871152, 24376456, 28270201, 29403010, 29097388, 24903457, 29615537, 28460022, 23467860, 25015694, 17903304, 28416822, 29290336, 19597491, 17603472, 27790247, 20173747, 19597492, 22544366, 28416818, 18991354, 29892015
ROBO1	6091	Roundabout homolog 1 (Deleted in U twenty twenty) (H-Robo-1)	Q9Y6N7-2	20.9063	24	24	39	43	41	2	0	1	0	0	0	41	1	0	58.06	2.25	1	0	39	41.4921	42.7686	5.80364	0	2.6689	41.0869	2.82418	5.32193	5.40912	5.45183	2.76631	0	1.87535	5.39429	1.54722	14.3908	0.00921406	WT-preferred
MPP6	51678	MAGUK p55 subfamily member 6 (Veli-associated MAGUK 1) (VAM-1)	Q9NZW5	26.6667	12	12	16	16	9	0	0	0	0	0	0	13.6667	0	0	19.98	0	1	0	16	15.4389	9.38824	0	0	0	13.6091	0	4.08746	4.03905	3.37688	0	0	0	3.83446	0	14.2655	7.48263e-05	WT-preferred				MAGUK complex
ARHGEF26	26084	Rho guanine nucleotide exchange factor 26 (SH3 domain-containing guanine exchange factor)	Q96DR7	21.0103	14	14	23	20	21	1	0	0	0	0	1	21.3333	0.333333	0.333333	23.07	1.07	1	0	23	19.2987	21.9059	2.90182	0	0	21.4015	0.967273	4.58496	4.34331	4.51765	1.96415	0	0	4.48197	0.654716	14.1945	0.00436538	WT-preferred
EFNB3	1949	Ephrin-B3 (EPH-related receptor transmembrane ligand ELK-L3) (EPH-related receptor tyrosine kinase ligand 8) (LERK-8)	Q15768	35	8	9	10	15	13	0	0	0	0	0	0	12.6667	0	0	18.6	0	1	0	10	14.474	13.5608	0	0	0	12.6783	0	3.45943	3.95177	3.86402	0	0	0	3.75841	0	13.533	1.57202e-05	WT-preferred				Ephrin receptors
PARD6B	84612	Partitioning defective 6 homolog beta (PAR-6 beta) (PAR-6B)	Q9BYG5	30.914	9	9	11	13	13	0	0	0	0	0	0	12.3333	0	0	18.16	0	1	0	11	12.5441	13.5608	0	0	0	12.3683	0	3.58496	3.7596	3.86402	0	0	0	3.73619	0	13.3262	1.34769e-06	WT-preferred				Cadherin adhesome
KIF26A	26153	Kinesin-like protein KIF26A	Q9ULI4	9.61743	12	13	14	12	11	0	0	0	0	0	0	12.3333	0	0	18.18	0	1	0	14	11.5792	11.4745	0	0	0	12.3512	0	3.90689	3.65297	3.64091	0	0	0	3.73359	0	13.3022	1.74006e-06	WT-preferred				Trafficking and localization
ADAM22	53616	Disintegrin and metalloproteinase domain-containing protein 22 (ADAM 22) (Metalloproteinase-disintegrin ADAM22-3) (Metalloproteinase-like, disintegrin-like, and cysteine-rich protein 2)	Q9P0K1-2	13.1257	9	9	11	11	14	0	0	0	0	0	0	12	0	0	17.73	0	1	0	11	10.6143	14.6039	0	0	0	12.0727	0	3.58496	3.53783	3.96384	0	0	0	3.69554	0	12.9559	1.05394e-05	WT-preferred				Integrin adhesome
PRRT4	401399	Proline-rich transmembrane protein 4	C9JH25-1	11.1235	5	5	12	10	14	0	0	0	0	0	0	12	0	0	17.75	0	1	0	12	9.64933	14.6039	0	0	0	12.0844	0	3.70044	3.41269	3.96384	0	0	0	3.69232	0	12.9271	2.04578e-05	WT-preferred
IGSF3	3321	Immunoglobulin superfamily member 3 (IgSF3) (Glu-Trp-Ile EWI motif-containing protein 3) (EWI-3)	O75054-2	13.5091	13	13	13	15	8	0	0	0	0	0	0	12	0	0	17.64	0	1	0	13	14.474	8.3451	0	0	0	11.9397	0	3.80735	3.95177	3.22421	0	0	0	3.66111	0	12.6504	7.97231e-05	WT-preferred
FARP2	9855	FERM, RhoGEF and pleckstrin domain-containing protein 2 (FERM domain including RhoGEF) (FIR) (Pleckstrin homology domain-containing family C member 3) (PH domain-containing family C member 3)	O94887-1	11.3852	11	11	13	12	10	0	0	0	0	0	0	11.6667	0	0	17.24	0	1	0	13	11.5792	10.4314	0	0	0	11.6702	0	3.80735	3.65297	3.51493	0	0	0	3.65842	0	12.6268	1.69846e-06	WT-preferred				Cadherin adhesome
DTNA	1837	Dystrobrevin alpha (DTN-A) (Alpha-dystrobrevin) (Dystrophin-related protein 3)	Q9Y4J8-1	24.3607	7	13	19	18	18	0	1	0	1	0	1	18.3333	0.333333	0.666667	15.98	0.85	1	0	19	17.3688	18.7765	0	2.80986	0	18.3818	0.93662	4.32193	4.19919	4.30571	0	1.92974	0	4.27561	0.643246	12.4008	0.00487493	WT-preferred				Dystrophin-associated complex
LIN7C	55327	Protein lin-7 homolog C (Lin-7C) (Mammalian lin-seven protein 3) (MALS-3) (Vertebrate lin-7 homolog 3) (Veli-3)	Q9NUP9	57.3604	5	9	11	9	14	0	0	0	0	0	0	11.3333	0	0	16.83	0	1	0	11	8.6844	14.6039	0	0	0	11.4294	0	3.58496	3.27566	3.96384	0	0	0	3.60815	0	12.1945	5.44051e-05	WT-preferred	Yes			MAGUK complex
LIN7A	8825	Protein lin-7 homolog A (Lin-7A) (hLin-7) (Mammalian lin-seven protein 1) (MALS-1) (Tax interaction protein 33) (TIP-33) (Vertebrate lin-7 homolog 1) (Veli-1)	O14910	30.9013	2	6	12	11	10	0	0	0	0	0	0	11	0	0	16.32	0	1	0	12	10.6143	10.4314	0	0	0	11.0152	0	3.70044	3.53783	3.51493	0	0	0	3.5844	0	11.9953	4.21952e-07	WT-preferred				MAGUK complex
NOTCH1	4851	Neurogenic locus notch homolog protein 1 (Notch 1) (hN1) (Translocation-associated notch protein TAN-1) [Cleaved into: Notch 1 extracellular truncation (NEXT); Notch 1 intracellular domain (NICD)]	P46531	5.16634	7	10	12	9	12	0	0	0	0	0	0	11	0	0	16.36	0	1	0	12	8.6844	12.5176	0	0	0	11.0673	0	3.70044	3.27566	3.75677	0	0	0	3.57762	0	11.9391	1.92434e-05	WT-preferred		Previously described functional link	27697822, 27742792	Signaling - Receptors
RASAL2	9462	Ras GTPase-activating protein nGAP (RAS protein activator-like 2)	Q9UJF2-2	13.0469	10	10	10	14	9	0	0	0	0	0	1	11	0	0.333333	12.21	0	1	0	10	13.5091	9.38824	0	0	0	10.9658	0	3.45943	3.85888	3.37688	0	0	0	3.56506	0	11.8356	1.8014e-05	WT-preferred
F11R	50848	Junctional adhesion molecule A (JAM-A) (Junctional adhesion molecule 1) (JAM-1) (Platelet F11 receptor) (Platelet adhesion molecule 1) (PAM-1) (CD antigen CD321)	Q9Y624	37.1237	9	9	12	11	9	0	0	0	0	0	0	10.6667	0	0	15.84	0	1	0	12	10.6143	9.38824	0	0	0	10.6675	0	3.70044	3.53783	3.37688	0	0	0	3.53838	0	11.6187	2.89993e-06	WT-preferred				Cadherin adhesome
AKAP5	9495	A-kinase anchor protein 5 (AKAP-5) (A-kinase anchor protein 79 kDa) (AKAP 79) (H21) (cAMP-dependent protein kinase regulatory subunit II high affinity-binding protein)	P24588	29.9766	8	8	13	10	9	0	0	0	0	0	0	10.6667	0	0	15.86	0	1	0	13	9.64933	9.38824	0	0	0	10.6792	0	3.80735	3.41269	3.37688	0	0	0	3.53231	0	11.5699	1.38012e-05	WT-preferred	Yes			Signaling
ITGA7	3679	Integrin alpha-7 [Cleaved into: Integrin alpha-7 heavy chain; Integrin alpha-7 light chain; Integrin alpha-7 70 kDa form]	Q13683-7	8.97098	7	7	11	11	9	0	0	0	0	0	0	10.3333	0	0	15.37	0	1	0	11	10.6143	9.38824	0	0	0	10.3342	0	3.58496	3.53783	3.37688	0	0	0	3.49989	0	11.3128	6.28276e-07	WT-preferred				Integrin adhesome
DLG5	9231	Disks large homolog 5 (Discs large protein P-dlg) (Placenta and prostate DLG)	Q8TDM6-1	5.94059	10	10	13	10	8	0	0	0	0	0	0	10.3333	0	0	15.39	0	1	0	13	9.64933	8.3451	0	0	0	10.3315	0	3.80735	3.41269	3.22421	0	0	0	3.48142	0	11.1689	3.50197e-05	WT-preferred				MAGUK complex
MPRIP	23164	Myosin phosphatase Rho-interacting protein (M-RIP) (Rho-interacting protein 3) (RIP3) (p116Rip)	Q6WCQ1-2	15.4143	12	12	13	7	10	0	0	0	2	0	0	10	0	0.666667	9.03	0	1	0	13	6.75453	10.4314	0	0	0	10.062	0	3.80735	2.95504	3.51493	0	0	0	3.42577	0	10.7463	0.000164413	WT-preferred
CASK	8573	Peripheral plasma membrane protein CASK (hCASK) (EC 2.7.11.1) (Calcium/calmodulin-dependent serine protein kinase) (Protein lin-2 homolog)	O14936	44.4924	36	36	74	80	74	3	3	2	0	2	0	76	2.66667	0.666667	63.61	2.58	1	0	74	77.1947	77.1922	8.70545	8.42958	5.33779	76.1289	7.49094	6.22882	6.289	6.28895	3.2788	3.23719	2.66398	6.26892	3.05999	9.24667	8.71635e-05	WT-preferred	Yes			MAGUK complex
SLC6A9	6536	Sodium- and chloride-dependent glycine transporter 1 (GlyT-1) (GlyT1) (Solute carrier family 6 member 9)	P48067-2	14.06	8	8	16	18	19	0	0	3	0	0	0	17.6667	1	0	25.6	2.23	1	0	16	17.3688	19.8196	0	0	8.00669	17.7295	2.6689	4.08746	4.19919	4.37987	0	0	3.171	4.22217	1.057	8.97041	0.0405454	WT-preferred				Channels - Transporters
TMEM237	65062	Transmembrane protein 237 (Amyotrophic lateral sclerosis 2 chromosomal region candidate gene 4 protein)	Q96Q45-3	24.3056	8	8	16	17	19	0	3	0	0	0	0	17.3333	1	0	25.15	2.25	1	0.01	16	16.4039	19.8196	0	8.42958	0	17.4078	2.80986	4.08746	4.12134	4.37987	0	3.23719	0	4.19622	1.07906	8.67678	0.0450929	WT-preferred
CSNK1G3	1456	Casein kinase I isoform gamma-3 (CKI-gamma 3) (EC 2.7.11.1)	Q9Y6M4-4	45.5189	1	16	20	28	24	0	2	1	0	0	0	24	1	0	34.35	2.24	1	0	20	27.0181	25.0353	0	5.61972	2.6689	24.0178	2.76287	4.39232	4.80829	4.7024	0	2.72677	1.87535	4.63433	1.53404	8.57595	0.0190411	WT-preferred		Pulse pressure measurement, systolic blood pressure, diastolic blood pressure	28270201, 27271309, 29212900, 24376456, 28871152, 29403010, 28348047, 28498854, 27618448, 26752167, 29615537, 29058489, 29212154, 27271309, 28548082, 29208002, 29212900, 28871152, 24376456, 28270201	Signaling - Kinases
SMO	6608	Smoothened homolog (SMO) (Protein Gx)	Q99835	9.52986	7	7	13	11	12	0	0	1	0	0	0	12	0.333333	0	17.73	1.41	1	0	13	10.6143	12.5176	0	0	2.6689	12.044	0.889632	3.80735	3.53783	3.75677	0	0	1.87535	3.70065	0.625115	8.43002	0.00817569	WT-preferred				Signaling - Receptors
FARP1	10160	FERM, RhoGEF and pleckstrin domain-containing protein 1 (Chondrocyte-derived ezrin-like protein) (Pleckstrin homology domain-containing family C member 2) (PH domain-containing family C member 2)	Q9Y4F1	36.2679	28	28	46	37	40	2	1	2	3	1	1	41	1.66667	1.66667	21.88	1.16	1	0	46	35.7025	41.7255	5.80364	2.80986	5.33779	41.1427	4.65043	5.55459	5.19781	5.41703	2.76631	1.92974	2.66398	5.38981	2.45334	7.65534	0.000488427	WT-preferred				Cadherin adhesome
CSNK1G2	1455	Casein kinase I isoform gamma-2 (CKI-gamma 2) (EC 2.7.11.1)	P78368	30.3614	2	12	15	21	16	0	1	1	0	0	0	17.3333	0.666667	0	25.07	1.83	1	0	15	20.2636	16.6902	0	2.80986	2.6689	17.3179	1.82625	4	4.41031	4.14488	0	1.92974	1.87535	4.18506	1.26836	7.55118	0.010679	WT-preferred				Signaling - Kinases
DTNB	1838	Dystrobrevin beta (DTN-B) (Beta-dystrobrevin)	O60941-1	16.9059	2	8	11	10	10	0	1	0	1	0	0	10.3333	0.333333	0.333333	11.58	1.07	1	0	11	9.64933	10.4314	0	2.80986	0	10.3602	0.93662	3.58496	3.41269	3.51493	0	1.92974	0	3.50419	0.643246	7.26492	0.0113842	WT-preferred				Dystrophin-associated complex
SRC	6714	Proto-oncogene tyrosine-protein kinase Src (EC 2.7.10.2) (Proto-oncogene c-Src) (pp60c-src) (p60-Src)	P12931-2	38.1919	9	15	22	27	19	1	3	0	1	1	0	22.6667	1.33333	0.666667	19.47	1.6	1	0	22	26.0532	19.8196	2.90182	8.42958	0	22.6243	3.77713	4.52356	4.75773	4.37987	1.96415	3.23719	0	4.55372	1.73378	7.06133	0.0409546	WT-preferred				Signaling - Kinases
KIDINS220	57498	Kinase D-interacting substrate of 220 kDa (Ankyrin repeat-rich membrane-spanning protein)	Q9ULH0-1	22.812	28	28	28	27	34	0	3	3	1	2	2	29.6667	2	1.66667	15.86	1.3	1	0	28	26.0532	35.4667	0	8.42958	8.00669	29.84	5.47876	4.85798	4.75773	5.18851	0	3.23719	3.171	4.93474	2.13606	6.95801	0.0600005	Neutral
ITGAV	3685	Integrin alpha-V (Vitronectin receptor subunit alpha) (CD antigen CD51) [Cleaved into: Integrin alpha-V heavy chain; Integrin alpha-V light chain]	P06756	23.7595	19	19	20	16	19	1	2	0	1	0	0	18.3333	1	0.333333	19.99	1.7	1	0.02	20	15.4389	19.8196	2.90182	5.61972	0	18.4195	2.84051	4.39232	4.03905	4.37987	1.96415	2.72677	0	4.27041	1.56364	6.52859	0.0299554	WT-preferred				Integrin adhesome
ZDHHC8	29801	Probable palmitoyltransferase ZDHHC8 (EC 2.3.1.225) (Zinc finger DHHC domain-containing protein 8) (DHHC-8) (Zinc finger protein 378)	Q9ULC8-1	17.1242	8	9	10	11	10	0	0	2	0	0	0	10.3333	0.666667	0	15.38	1.82	1	0.06	10	10.6143	10.4314	0	0	5.33779	10.3485	1.77926	3.45943	3.53783	3.51493	0	0	2.66398	3.50406	0.887993	6.13077	0.0421773	WT-preferred				Trafficking and localization
LRRC1	55227	Leucine-rich repeat-containing protein 1 (LANO adapter protein) (LAP and no PDZ protein)	Q9BTT6	47.9008	12	15	33	29	30	1	2	3	0	0	2	30.6667	2	0.666667	26.29	2.09	1	0.01	33	27.9831	31.2941	2.90182	5.61972	8.00669	30.7591	5.50941	5.08746	4.85714	5.0132	1.96415	2.72677	3.171	4.98593	2.62064	5.15258	0.00274498	WT-preferred
GPRIN3	285513	G protein-regulated inducer of neurite outgrowth 3 (GRIN3)	Q6ZVF9	22.9381	12	12	24	22	18	2	1	1	0	0	0	21.3333	1.33333	0	30.69	2.67	1	0	24	21.2285	18.7765	5.80364	2.80986	2.6689	21.335	3.7608	4.64386	4.47434	4.30571	2.76631	1.92974	1.87535	4.47464	2.19046	4.87085	0.00168808	WT-preferred
PKP4	8502	Plakophilin-4 (p0071)	Q99569	24.6644	21	21	17	30	23	2	6	0	0	0	0	23.3333	2.66667	0	33.37	4.34	1	0.18	17	28.948	23.9922	5.80364	16.8592	0	23.3134	7.55426	4.16993	4.90439	4.6434	2.76631	4.15859	0	4.57257	2.3083	4.80412	0.142096	Neutral		ARVC	20152563	Desmosome
ANKRD26	22852	Ankyrin repeat domain-containing protein 26	Q9UPS8-3	5.26316	8	8	8	10	14	0	1	1	0	0	0	10.6667	0.666667	0	15.88	1.83	1	0	8	9.64933	14.6039	0	2.80986	2.6689	10.7511	1.82625	3.16993	3.41269	3.96384	0	1.92974	1.87535	3.51548	1.26836	4.74735	0.0293268	WT-preferred		Heart failure, atrial fibrillation	27790247
PLD1	5337	Phospholipase D1 (PLD 1) (hPLD1) (EC 3.1.4.4) (Choline phosphatase 1) (Phosphatidylcholine-hydrolyzing phospholipase D1)	Q13393-1	11.5456	11	11	9	11	12	1	1	0	0	0	1	10.6667	0.666667	0.333333	11.9	1.38	1	0	9	10.6143	12.5176	2.90182	2.80986	0	10.7106	1.90389	3.32193	3.53783	3.75677	1.96415	1.92974	0	3.53884	1.29796	4.72686	0.0275375	WT-preferred				Signaling - Kinases
EFR3A	23167	Protein EFR3 homolog A (Protein EFR3-like)	Q14156-1	29.7199	18	19	36	30	29	3	2	2	0	2	3	31.6667	2.33333	1.66667	16.87	1.46	1	0	36	28.948	30.251	8.70545	5.61972	5.33779	31.733	6.55432	5.20945	4.90439	4.96583	3.2788	2.72677	2.66398	5.02656	2.88985	4.39758	0.000590222	WT-preferred
DAG1	1605	Dystroglycan (Dystrophin-associated glycoprotein 1) [Cleaved into: Alpha-dystroglycan (Alpha-DG); Beta-dystroglycan (Beta-DG)]	Q14118	15.5307	9	9	11	14	15	0	2	2	0	0	0	13.3333	1.33333	0	19.56	2.65	1	0.03	11	13.5091	15.6471	0	5.61972	5.33779	13.3854	3.6525	3.58496	3.85888	4.0572	0	2.72677	2.66398	3.83368	1.79692	4.10324	0.088559	Neutral		Resting heart rate	28270201; 29769521; 23183192; 20639392, 27798624, 24680774	Dystrophin-associated complex
ABCC1	4363	Multidrug resistance-associated protein 1 (ATP-binding cassette sub-family C member 1) (Leukotriene C(4) transporter) (LTC4 transporter)	P33527-9	25.6976	33	33	43	57	44	4	5	3	1	0	0	48	4	0.333333	50.91	4.51	1	0.08	43	55.0012	45.898	11.6073	14.0493	8.00669	47.9664	11.2211	5.45943	5.80739	5.55146	3.65618	3.91162	3.171	5.60609	3.5796	4.07412	0.00109241	WT-preferred				Channels - Transporters
RAI14	26064	Ankycorbin (Ankyrin repeat and coiled-coil structure-containing protein) (Novel retinal pigment epithelial cell protein) (Retinoic acid-induced protein 14)	Q9P0K7-1	45.5102	1	38	46	50	53	5	3	5	6	7	7	49.6667	4.33333	6.66667	9.15	0.83	1	0	46	48.2467	55.2863	14.5091	8.42958	13.3445	49.8443	12.0944	5.55459	5.62195	5.81471	3.95504	3.23719	3.84242	5.66375	3.67822	3.96009	0.00109493	WT-preferred		Left ventricular structural measurement	29403010, 19454037, 27195777, 28394258
SH3BP4	23677	SH3 domain-binding protein 4 (EH-binding protein 10) (Transferrin receptor-trafficking protein)	Q9P0V3-1	28.2451	21	21	21	28	33	2	3	2	0	0	0	27.3333	2.33333	0	39.07	3.91	1	0	21	27.0181	34.4235	5.80364	8.42958	5.33779	27.4806	6.52367	4.45943	4.80829	5.14664	2.76631	3.23719	2.66398	4.80479	2.88916	3.77277	0.00195771	WT-preferred				Trafficking and localization
EPHA3	2042	Ephrin type-A receptor 3 (EC 2.7.10.1) (EPH-like kinase 4) (EK4) (hEK4) (HEK) (Human embryo kinase) (Tyrosine-protein kinase TYRO4) (Tyrosine-protein kinase receptor ETK1) (Eph-like tyrosine kinase 1)	P29320	28.6877	17	20	22	26	21	2	2	2	2	2	1	23	2	1.66667	12.35	1.31	1	0	22	25.0883	21.9059	5.80364	5.61972	5.33779	22.9981	5.58705	4.52356	4.70533	4.51765	2.76631	2.72677	2.66398	4.58218	2.71902	3.63804	1.08172e-05	WT-preferred		Atrial fibrillation	29615537, 28460022, 23467860, 25015694, 17903304, 26385043, 28416822, 29290336, 27824142, 19597491, 17603472, 20173747, 19597492, 27790247, 22544366, 28416818, 18991354, 29892015, 23562676	Ephrin receptors
ITGA6	3655	Integrin alpha-6 (CD49 antigen-like family member F) (VLA-6) (CD antigen CD49f) [Cleaved into: Integrin alpha-6 heavy chain; Integrin alpha-6 light chain; Processed integrin alpha-6 (Alpha6p)]	P23229-1	33.9823	29	29	53	50	45	6	6	4	0	0	0	49.3333	5.33333	0	69.68	7.66	1	0	53	48.2467	46.9412	17.4109	16.8592	10.6756	49.396	14.9819	5.75489	5.62195	5.58319	4.20249	4.15859	3.54542	5.65335	3.96883	3.21431	0.00151995	WT-preferred				Integrin adhesome
FAM83B	222584	Protein FAM83B	Q5T0W9	41.9387	34	34	52	57	45	5	5	7	1	0	0	51.3333	5.66667	0.333333	54.44	6.06	1	0.31	52	55.0012	46.9412	14.5091	14.0493	18.6823	51.3141	15.7469	5.72792	5.80739	5.58319	3.95504	3.91162	4.29883	5.70617	4.05516	3.14052	0.000287302	WT-preferred
ADGRL1	22859	Adhesion G protein-coupled receptor L1 (Calcium-independent alpha-latrotoxin receptor 1) (CIRL-1) (Latrophilin-1) (Lectomedin-2)	O94910	15.7395	15	17	18	19	19	2	2	2	0	0	0	18.6667	2	0	26.99	3.49	1	0	18	18.3337	19.8196	5.80364	5.61972	5.33779	18.7178	5.58705	4.24793	4.27305	4.37987	2.76631	2.72677	2.66398	4.30028	2.71902	2.99232	6.07165e-06	WT-preferred				Latrophilin-FLRT-UNC5 complex
FAM129B	64855	Niban-like protein 1 (Meg-3) (Melanoma invasion by ERK) (MINERVA) (Protein FAM129B)	Q96TA1	33.1099	18	18	26	31	19	4	3	2	0	1	0	25.3333	3	0.333333	27	3.55	1	0.28	26	29.9129	19.8196	11.6073	8.42958	5.33779	25.2442	8.45821	4.75489	4.95014	4.37987	3.65618	3.23719	2.66398	4.69497	3.18579	2.84648	0.0105292	WT-preferred				Cadherin adhesome
MPP7	143098	MAGUK p55 subfamily member 7	Q5T2T1	59.7222	28	28	68	68	60	7	11	7	0	0	0	65.3333	8.33333	0	91.92	11.39	1	0	68	65.6155	62.5882	20.3127	30.9085	18.6823	65.4012	23.3012	6.10852	6.05779	5.99069	4.41364	4.99587	4.29883	6.05233	4.56944	2.79508	0.00245921	WT-preferred				MAGUK complex
KCNJ18/Kir2.6	100134444	Inward rectifier potassium channel 18 (Inward rectifier K(+) channel Kir2.6) (Potassium channel, inwardly rectifying subfamily J member 18)	B7U540	13.8568	2	6	60	70	68	9	8	8	0	0	0	66	8.33333	0	92.84	11.39	1	0	60	67.5453	70.9333	26.1164	22.4789	21.3512	66.1596	23.3155	5.93074	6.09899	6.16859	4.76109	4.55329	4.48228	6.0661	4.59889	2.76488	0.000179196	WT-preferred	Yes			Channels - Transporters
PCDH7	5099	Protocadherin-7 (Brain-heart protocadherin) (BH-Pcdh)	O60245-2	26.3993	22	22	37	33	37	3	6	5	0	0	0	35.6667	4.66667	0	50.72	6.81	1	0	37	31.8428	38.5961	8.70545	16.8592	13.3445	35.813	12.9697	5.24793	5.03751	5.30729	3.2788	4.15859	3.84242	5.19757	3.75994	2.70877	0.00598759	WT-preferred				Cadherin adhesome
USP6NL	9712	USP6 N-terminal-like protein (Related to the N-terminus of tre) (RN-tre)	Q92738-2	44.497	26	26	31	39	41	5	5	4	0	0	0	37	4.66667	0	52.5	6.82	1	0	31	37.6324	42.7686	14.5091	14.0493	10.6756	37.1337	13.078	5	5.27174	5.45183	3.95504	3.91162	3.54542	5.24119	3.80403	2.70787	0.00147171	WT-preferred
MPZL1	9019	Myelin protein zero-like protein 1 (Protein zero-related)	O95297-1	27.5093	5	5	11	14	10	0	3	4	1	2	1	11.6667	2.33333	1.33333	7.35	1.66	1	0.25	11	13.5091	10.4314	0	8.42958	10.6756	11.6468	6.36839	3.58496	3.85888	3.51493	0	3.23719	3.54542	3.65292	2.26087	2.62452	0.288656	Neutral				Cadherin adhesome
PALM	5064	Paralemmin-1 (Paralemmin)	O75781	26.615	7	7	13	13	11	2	1	2	0	0	1	12.3333	1.66667	0.333333	13.63	2.31	1	0.15	13	12.5441	11.4745	5.80364	2.80986	5.33779	12.3395	4.65043	3.80735	3.7596	3.64091	2.76631	1.92974	2.66398	3.73595	2.45334	2.43279	0.00874583	WT-preferred				Trafficking and localization
MARVELD2	153562	MARVEL domain-containing protein 2 (Tricellulin)	Q8N4S9-1	29.7491	15	15	27	26	23	3	3	5	0	0	1	25.3333	3.66667	0.333333	27.23	4.17	1	0.31	27	25.0883	23.9922	8.70545	8.42958	13.3445	25.3601	10.1598	4.80735	4.70533	4.6434	3.2788	3.23719	3.84242	4.7187	3.4528	2.40476	0.00324522	WT-preferred
EFR3B	22979	Protein EFR3 homolog B	Q9Y2G0	36.1077	24	25	43	47	45	4	9	8	0	2	2	45	7	1.33333	27.17	4.15	1	0.31	43	45.3519	46.9412	11.6073	25.2887	21.3512	45.0977	19.4157	5.45943	5.53456	5.58319	3.65618	4.71637	4.48228	5.52573	4.28495	2.36327	0.018544	WT-preferred
ERBB2	2064	Receptor tyrosine-protein kinase erbB-2 (EC 2.7.10.1) (Metastatic lymph node gene 19 protein) (MLN 19) (Proto-oncogene Neu) (Proto-oncogene c-ErbB-2) (Tyrosine kinase-type cell surface receptor HER2) (p185erbB2) (CD antigen CD340)	P04626-1	12.6693	10	12	14	15	14	2	2	2	0	1	0	14.3333	2	0.333333	15.64	2.61	1	0.26	14	14.474	14.6039	5.80364	5.61972	5.33779	14.3593	5.58705	3.90689	3.95177	3.96384	2.76631	2.72677	2.66398	3.94083	2.71902	2.3324	3.778e-06	WT-preferred				Signaling - Receptors
ITGA2	3673	Integrin alpha-2 (CD49 antigen-like family member B) (Collagen receptor) (Platelet membrane glycoprotein Ia) (GPIa) (VLA-2 subunit alpha) (CD antigen CD49b)	P17301	29.6359	25	25	51	41	37	6	5	10	0	0	0	43	7	0	60.9	9.7	1	0.2	51	39.5623	38.5961	17.4109	14.0493	26.689	43.0528	19.3831	5.70044	5.34207	5.30729	4.20249	3.91162	4.79124	5.44993	4.30178	2.21629	0.0162413	WT-preferred				Integrin adhesome
DLG3	1741	Disks large homolog 3 (Neuroendocrine-DLG) (Synapse-associated protein 102) (SAP-102) (SAP102) (XLMR)	Q92796	28.8862	18	20	52	53	52	8	9	8	0	0	0	52.3333	8.33333	0	73.87	11.39	1	0.15	52	51.1415	54.2431	23.2145	25.2887	21.3512	52.4615	23.2848	5.72792	5.70436	5.78772	4.5978	4.71637	4.48228	5.74	4.59882	2.20562	9.25509e-05	WT-preferred	Yes			MAGUK complex
PTK7	5754	Inactive tyrosine-protein kinase 7 (Colon carcinoma kinase 4) (CCK-4) (Protein-tyrosine kinase 7) (Pseudo tyrosine kinase receptor 7) (Tyrosine-protein kinase-like 7)	Q13308-6	18.2746	16	16	21	15	15	2	3	3	0	0	0	17	2.66667	0	24.71	4.32	1	0.06	21	14.474	15.6471	5.80364	8.42958	8.00669	17.0404	7.4133	4.45943	3.95177	4.0572	2.76631	3.23719	3.171	4.15613	3.05817	2.14053	0.00677906	WT-preferred				Signaling - Receptors
PEAK1	79834	Pseudopodium-enriched atypical kinase 1 (EC 2.7.10.2) (Sugen kinase 269) (Tyrosine-protein kinase SgK269)	Q9H792	10.7675	16	16	13	12	13	2	2	2	2	1	0	12.6667	2	1	9.34	1.75	1	0.01	13	11.5792	13.5608	5.80364	5.61972	5.33779	12.7133	5.58705	3.80735	3.65297	3.86402	2.76631	2.72677	2.66398	3.77478	2.71902	2.07881	0.000111033	WT-preferred				Cadherin and Integrin adhesomes
ITGA1	3672	Integrin alpha-1 (CD49 antigen-like family member A) (Laminin and collagen receptor) (VLA-1) (CD antigen CD49a)	P56199	14.2494	17	17	30	25	22	3	5	5	0	0	0	25.6667	4.33333	0	36.75	6.39	1	0.16	30	24.1233	22.949	8.70545	14.0493	13.3445	25.6908	12.0331	4.9542	4.65096	4.58189	3.2788	3.91162	3.84242	4.72902	3.67761	2.07254	0.0103639	WT-preferred		Myocardial infarction	26708285, 24916648, 21211798, 21107343, 21239051, 25948407, 17478679, 28753643, 26516778, 26950853, 19198609, 20031564, 26343387, 26584805, 23561647, 20622880, 23337848, 21779381, 20838585, 17903304, 24795349, 23982368, 22144573, 19198610, 19198612, 28714975, 27618448	Integrin adhesome
YES1	7525	Tyrosine-protein kinase Yes (EC 2.7.10.2) (Proto-oncogene c-Yes) (p61-Yes)	P07947	39.4107	12	18	27	38	31	5	8	4	3	2	2	32	5.66667	2.33333	13.65	2.42	1	0.07	27	36.6675	32.3373	14.5091	22.4789	10.6756	32.0016	15.8878	4.80735	5.23525	5.05906	3.95504	4.55329	3.54542	5.03389	4.01792	2.02226	0.0330274	WT-preferred		Systolic blood pressure, diastolic blood pressure, PR interval, mean arterial pressure	27271309, 29212900, 28348047, 28317342, 29403010, 24376456, 29912962, 26390057, 27618448, 26752167, 29615537, 29212154, 29058489, 28548082, 27271309, 29208002, 28871152, 24376456, 29615537, 29212154, 29058489, 28548082, 27980656, 28270201, 27271309, 29212900, 29097388, 29208002, 26752167, 24324551	Signaling - Kinases
JAM3	83700	Junctional adhesion molecule C (JAM-C) (JAM-2) (Junctional adhesion molecule 3) (JAM-3)	Q9BX67	24.8387	7	7	12	10	8	2	1	2	0	0	0	10	1.66667	0	14.92	3.08	1	0.18	12	9.64933	8.3451	5.80364	2.80986	5.33779	9.99814	4.65043	3.70044	3.41269	3.22421	2.76631	1.92974	2.66398	3.44578	2.45334	1.98955	0.0289858	Neutral				Cadherin adhesome
CBARP	255057	Voltage-dependent calcium channel beta subunit-associated regulatory protein	Q8N350	34.0426	16	16	28	27	35	8	4	5	0	0	0	30	5.66667	0	42.85	8.07	1	0.72	28	26.0532	36.5098	23.2145	11.2394	13.3445	30.1877	15.9328	4.85798	4.75773	5.2292	4.5978	3.61347	3.84242	4.9483	4.0179	1.90581	0.0479224	Neutral				Channels - Transporters
FAM171A1	221061	Protein FAM171A1 (Astroprincin)	Q5VUB5	18.5393	10	11	13	14	13	2	3	3	2	2	1	13.3333	2.66667	1.66667	7.33	1.62	1	0.01	13	13.5091	13.5608	5.80364	8.42958	8.00669	13.3566	7.4133	3.80735	3.85888	3.86402	2.76631	3.23719	3.171	3.84342	3.05817	1.72339	0.00610522	Neutral
LYN	4067	Tyrosine-protein kinase Lyn (EC 2.7.10.2) (Lck/Yes-related novel protein tyrosine kinase) (V-yes-1 Yamaguchi sarcoma viral related oncogene homolog) (p53Lyn) (p56Lyn)	P07948-1	29.4922	11	14	21	20	22	4	5	4	3	2	2	21	4.33333	2.33333	9.09	1.92	1	0.01	21	19.2987	22.949	11.6073	14.0493	10.6756	21.0826	12.1107	4.45943	4.34331	4.58189	3.65618	3.91162	3.54542	4.46155	3.70441	1.69013	0.00414407	Neutral		Multiple blood pressure traits	28498854	Signaling - Kinases
CDC42EP1	11135	Cdc42 effector protein 1 (Binder of Rho GTPases 5) (Serum protein MSE55)	Q00587-1	41.4322	11	11	30	31	29	4	9	7	1	2	2	30	6.66667	1.66667	16.01	3.48	1	0.43	30	29.9129	30.251	11.6073	25.2887	18.6823	30.0546	18.5261	4.9542	4.95014	4.96583	3.65618	4.71637	4.29883	4.95672	4.22379	1.66201	0.0762602	Neutral
PIP5K1A	8394	Phosphatidylinositol 4-phosphate 5-kinase type-1 alpha (PIP5K1-alpha) (PtdIns(4)P-5-kinase 1 alpha) (EC 2.7.1.68) (68 kDa type I phosphatidylinositol 4-phosphate 5-kinase alpha) (Phosphatidylinositol 4-phosphate 5-kinase type I alpha) (PIP5KIalpha)	Q99755-3	39.8907	16	18	22	23	16	5	3	5	0	0	0	20.3333	4.33333	0	29.26	6.4	1	0.71	22	22.1935	16.6902	14.5091	8.42958	13.3445	20.2946	12.0944	4.52356	4.53565	4.14488	3.95504	3.23719	3.84242	4.40136	3.67822	1.65077	0.0482275	Neutral
EPB41L5	57669	Band 4.1-like protein 5	Q9HCM4	59.0723	2	24	49	55	59	10	15	11	4	1	4	54.3333	12	3	19.25	4.01	1	0.44	49	53.0713	61.5451	29.0182	42.1479	29.3579	54.5388	33.508	5.64386	5.75679	5.96682	4.90776	5.43122	4.924	5.78916	5.08766	1.62619	0.0232528	Neutral
ALCAM	214	CD166 antigen (Activated leukocyte cell adhesion molecule) (CD antigen CD166)	Q13740-1	36.8782	16	16	33	24	25	6	5	7	0	0	0	27.3333	6	0	39.12	8.47	1	0.87	33	23.1584	26.0784	17.4109	14.0493	18.6823	27.4123	16.7142	5.08746	4.59445	4.75907	4.20249	3.91162	4.29883	4.81366	4.13765	1.59772	0.0220193	Neutral				Integrin adhesome
FRS2	10818	Fibroblast growth factor receptor substrate 2 (FGFR substrate 2) (FGFR-signaling adaptor SNT) (Suc1-associated neurotrophic factor target 1) (SNT-1)	Q8WU20	34.4488	12	12	17	21	13	2	6	4	0	0	0	17	4	0	24.59	5.98	1	0.62	17	20.2636	13.5608	5.80364	16.8592	10.6756	16.9415	11.1128	4.16993	4.41031	3.86402	2.76631	4.15859	3.54542	4.14809	3.49011	1.57787	0.203053	Neutral
ZDHHC5	25921	Palmitoyltransferase ZDHHC5 (EC 2.3.1.225) (Zinc finger DHHC domain-containing protein 5) (DHHC-5) (Zinc finger protein 375)	Q9C0B5	45.035	24	25	58	71	60	10	13	22	0	2	0	63	15	0.666667	52.78	11.7	1	0.87	58	68.5103	62.5882	29.0182	36.5282	58.7157	63.0328	41.4207	5.88264	6.11915	5.99069	4.90776	5.2299	5.90004	5.9975	5.3459	1.5709	0.0957115	Neutral				Trafficking and localization
SLC39A10	57181	Zinc transporter ZIP10 (Solute carrier family 39 member 10) (Zrt- and Irt-like protein 10) (ZIP-10)	Q9ULF5	34.8977	25	25	74	60	60	14	17	14	7	3	2	64.6667	15	4	18.28	3.95	1	0.44	74	57.896	62.5882	40.6255	47.7676	37.3645	64.8281	41.9192	6.22882	5.8801	5.99069	5.37939	5.60785	5.2617	6.0332	5.41632	1.53356	0.0129922	Neutral				Channels - Transporters
PLEKHA5	54477	Pleckstrin homology domain-containing family A member 5 (PH domain-containing family A member 5) (Phosphoinositol 3-phosphate-binding protein 2) (PEPP-2)	Q9HAU0-1	58.0645	46	46	81	89	82	15	17	30	7	10	13	84	20.6667	10	10.71	2.42	1	0.11	81	85.8791	85.5373	43.5273	47.7676	80.0669	84.1388	57.1206	6.35755	6.44094	6.43525	5.47662	5.60785	6.34104	6.41125	5.8085	1.5186	0.0896139	Neutral
C2CD4C	126567	C2 calcium-dependent domain-containing protein 4C (Nuclear-localized factor 3) (Protein FAM148C)	Q8TF44	38.7173	9	9	17	20	14	7	2	4	2	1	0	17	4.33333	1	12.32	3.21	1	0.44	17	19.2987	14.6039	20.3127	5.61972	10.6756	16.9675	12.2027	4.16993	4.34331	3.96384	4.41364	2.72677	3.54542	4.15903	3.56195	1.51265	0.297742	Neutral
MARK1	4139	Serine/threonine-protein kinase MARK1 (EC 2.7.11.1) (EC 2.7.11.26) (MAP/microtubule affinity-regulating kinase 1) (PAR1 homolog c) (Par-1c) (Par1c)	Q9P0L2-1	33.0818	12	19	22	33	31	8	6	6	3	2	2	28.6667	6.66667	2.33333	12.27	2.8	1	0.4	22	31.8428	32.3373	23.2145	16.8592	16.0134	28.7267	18.6957	4.52356	5.03751	5.05906	4.5978	4.15859	4.0886	4.87338	4.28166	1.50704	0.0667754	Neutral				Signaling - Kinases
DLG1	1739	Disks large homolog 1 (Synapse-associated protein 97) (SAP-97) (SAP97) (hDlg)	Q12959-9	62.5	1	42	463	464	459	108	109	125	29	32	32	462	114	31	20.12	4.47	1	0.33	463	447.729	478.8	313.396	306.275	333.612	463.176	317.761	8.85798	8.8097	8.90629	8.29644	8.26338	8.38635	8.85799	8.31539	1.4566	0.000298673	Neutral	Yes	Previously described functional link	22509027	MAGUK complex
SCRIB	23513	Protein scribble homolog (Scribble) (hScrib) (Protein LAP4)	Q14160	58.8957	72	75	237	246	230	60	60	62	22	13	17	237.667	60.6667	17.3333	18.14	4.19	1	0.23	237	237.374	239.922	174.109	168.592	165.472	238.098	169.391	7.89482	7.89708	7.91242	7.45211	7.40592	7.37913	7.90144	7.41239	1.40352	2.43268e-05	Neutral				Cadherin adhesome
NOTCH2	4853	Neurogenic locus notch homolog protein 2 (Notch 2) (hN2) [Cleaved into: Notch 2 extracellular truncation (N2ECD); Notch 2 intracellular domain (N2ICD)]	Q04721	26.5075	41	44	71	77	76	22	15	21	2	3	5	74.6667	19.3333	3.33333	24.21	5.79	1	0.67	71	74.2999	79.2784	63.84	42.1479	56.0468	74.8594	54.0116	6.16993	6.23458	6.32694	6.01881	5.43122	5.83407	6.24381	5.76137	1.39711	0.0546676	Neutral		Previously described functional link	27697822	Signaling - Receptors
ADGRL2	23266	Adhesion G protein-coupled receptor L2 (Calcium-independent alpha-latrotoxin receptor 2) (CIRL-2) (Latrophilin homolog 1) (Latrophilin-2) (Lectomedin-1)	O95490-5	45.904	46	48	106	105	101	32	21	30	4	4	3	104	27.6667	3.66667	31.23	7.6	1	0.75	106	101.318	105.357	92.8582	59.007	80.0669	104.225	77.3107	6.74147	6.67692	6.73277	6.55241	5.90706	6.34104	6.71705	6.26684	1.36624	0.0779359	Neutral				Latrophilin-FLRT-UNC5 complex
ILDR2	387597	Immunoglobulin-like domain-containing receptor 2	Q71H61	27.3865	14	14	17	17	24	3	7	6	0	0	0	19.3333	5.33333	0	27.98	7.64	1	0.79	17	16.4039	25.0353	8.70545	19.669	16.0134	19.4797	14.7959	4.16993	4.12134	4.7024	3.2788	4.3694	4.0886	4.33122	3.91226	1.33696	0.327841	Neutral
ATP2B4	493	Plasma membrane calcium-transporting ATPase 4 (PMCA4) (EC 3.6.3.8) (Matrix-remodeling-associated protein 1) (Plasma membrane calcium ATPase isoform 4) (Plasma membrane calcium pump isoform 4)	P23634-1	23.2877	11	24	37	44	34	11	11	10	3	0	2	38.3333	10.6667	1.66667	20.47	5.39	1	0.76	37	42.4571	35.4667	31.92	30.9085	26.689	38.3079	29.8391	5.24793	5.44152	5.18851	5.04089	4.99587	4.79124	5.29265	4.94267	1.27455	0.0319566	Neutral				Channels - Transporters
ASIC1	41	Acid-sensing ion channel 1 (ASIC1) (Amiloride-sensitive cation channel 2, neuronal) (Brain sodium channel 2) (BNaC2)	P78348-1	30.8362	13	13	22	18	16	5	10	3	0	0	1	18.6667	6	0.333333	20.27	6.38	1	0.73	22	17.3688	16.6902	14.5091	28.0986	8.00669	18.6863	16.8715	4.52356	4.19919	4.14488	3.95504	4.86288	3.171	4.28921	3.99631	1.2251	0.591552	Neutral				Channels - Transporters
EPHB4	2050	Ephrin type-B receptor 4 (EC 2.7.10.1) (Hepatoma transmembrane kinase) (Tyrosine-protein kinase TYRO11)	P54760	27.2543	15	18	35	28	28	10	8	9	6	4	5	30.3333	9	5	7.22	2.04	1	0.02	35	27.0181	29.2078	29.0182	22.4789	24.0201	30.4087	25.1724	5.16993	4.80829	4.91685	4.90776	4.55329	4.64501	4.96502	4.70202	1.19997	0.156251	Neutral		Resting heart rate, previously described functional link	23562676, 24680774, 28270201, 29769521, 20639392, 27798624, 23183192	Ephrin receptors
SLC39A6	25800	Zinc transporter ZIP6 (Estrogen-regulated protein LIV-1) (Solute carrier family 39 member 6) (Zrt- and Irt-like protein 6) (ZIP-6)	Q13433-1	22.7815	13	13	32	30	30	7	8	15	2	1	2	30.6667	10	1.66667	16.43	5.04	1	0.63	32	28.948	31.2941	20.3127	22.4789	40.0334	30.7474	27.6083	5.04439	4.90439	5.0132	4.41364	4.55329	5.35873	4.98733	4.77522	1.15838	0.515344	Neutral				Channels - Transporters
RELL1	768211	RELT-like protein 1	Q8IUW5	50.1845	10	10	43	49	37	13	15	12	0	1	1	43	13.3333	0.666667	36.36	10.55	1	0.99	43	47.2817	38.5961	37.7236	42.1479	32.0268	42.9593	37.2994	5.45943	5.59341	5.30729	5.27514	5.43122	5.04556	5.45337	5.25064	1.15088	0.218984	Neutral
NF2	4771	Merlin (Moesin-ezrin-radixin-like protein) (Neurofibromin-2) (Schwannomerlin) (Schwannomin)	P35240-2	26.2903	15	15	18	21	21	4	10	6	1	0	0	20	6.66667	0.333333	21.69	7	1	0.85	18	20.2636	21.9059	11.6073	28.0986	16.0134	20.0565	18.5731	4.24793	4.41031	4.51765	3.65618	4.86288	4.0886	4.39196	4.20255	1.1403	0.628068	Neutral				Cadherin and Integrin adhesomes
MCAM	4162	Cell surface glycoprotein MUC18 (Cell surface glycoprotein P1H12) (Melanoma cell adhesion molecule) (Melanoma-associated antigen A32) (Melanoma-associated antigen MUC18) (S-endo 1 endothelial-associated antigen) (CD antigen CD146)	P43121	39.7833	20	20	50	45	44	14	17	15	1	2	3	46.3333	15.3333	2	21.82	6.7	1	0.87	50	43.422	45.898	40.6255	47.7676	40.0334	46.44	42.8088	5.67243	5.4732	5.55146	5.37939	5.60785	5.35873	5.56569	5.44866	1.0845	0.301069	Neutral		Heart failure	28062630	Cadherin adhesome
DST	667	Dystonin (230 kDa bullous pemphigoid antigen) (230/240 kDa bullous pemphigoid antigen) (Bullous pemphigoid antigen 1) (BPA) (Bullous pemphigoid antigen) (Dystonia musculorum protein) (Hemidesmosomal plaque protein)	Q03001-8	24.2313	107	107	183	212	202	65	59	78	8	10	9	199	67.3333	9	27.76	8.48	1	0.97	183	204.566	210.714	188.618	165.782	208.174	199.427	187.525	7.52356	7.68346	7.72597	7.56695	7.38182	7.70856	7.64433	7.55244	1.06576	0.461385	Neutral				Dystrophin-associated complex
KIRREL	55243	Kin of IRRE-like protein 1 (Kin of irregular chiasm-like protein 1) (Nephrin-like protein 1)	Q96J84-2	53.4282	2	26	54	57	52	13	22	22	0	4	2	54.3333	19	2	25.36	8.16	1	0.89	54	55.0012	54.2431	37.7236	61.8169	58.7157	54.4148	52.7521	5.78136	5.80739	5.78772	5.27514	5.97308	5.90004	5.79216	5.71609	1.05414	0.748695	Neutral
SLC29A1	2030	Equilibrative nucleoside transporter 1 (Equilibrative nitrobenzylmercaptopurine riboside-sensitive nucleoside transporter) (Equilibrative NBMPR-sensitive nucleoside transporter) (Nucleoside transporter, es-type) (Solute carrier family 29 member 1)	Q99808-2	17.5701	8	8	17	22	17	5	9	6	0	0	0	18.6667	6.66667	0	26.93	9.31	1	0.92	17	21.2285	17.7333	14.5091	25.2887	16.0134	18.654	18.6037	4.16993	4.47434	4.22754	3.95504	4.71637	4.0886	4.2906	4.25334	1.02617	0.889857	Neutral				Channels - Transporters
BSG	682	Basigin (5F7) (Collagenase stimulatory factor) (Extracellular matrix metalloproteinase inducer) (EMMPRIN) (Leukocyte activation antigen M6) (OK blood group antigen) (Tumor cell-derived collagenase stimulatory factor) (TCSF) (CD antigen CD147)	P35613	33.7662	10	10	26	29	19	6	8	13	3	3	2	24.6667	9	2.66667	9.61	3.32	1	0.54	26	27.9831	19.8196	17.4109	22.4789	34.6957	24.6009	24.8618	4.75489	4.85714	4.37987	4.20249	4.55329	5.15768	4.66397	4.63782	1.01829	0.937723	Neutral
ITGA5	3678	Integrin alpha-5 (CD49 antigen-like family member E) (Fibronectin receptor subunit alpha) (Integrin alpha-F) (VLA-5) (CD antigen CD49e) [Cleaved into: Integrin alpha-5 heavy chain; Integrin alpha-5 light chain]	P08648	17.7312	14	14	22	19	19	6	6	10	1	0	0	20	7.33333	0.333333	21.72	7.61	1	0.89	22	18.3337	19.8196	17.4109	16.8592	26.689	20.0511	20.3197	4.52356	4.27305	4.37987	4.20249	4.15859	4.79124	4.39216	4.38411	1.0056	0.972106	Neutral				Integrin adhesome
KCNJ2/Kir2.1	3759	Inward rectifier potassium channel 2 (Cardiac inward rectifier potassium channel) (Inward rectifier K(+) channel Kir2.1) (IRK-1) (hIRK1) (Potassium channel, inwardly rectifying subfamily J member 2)	P63252	52.2248	16	20	798	827	765	275	284	299	0	0	0	796.667	286	0	1109.78	357.39	1	1	798	798	798	798	798	798	798	798	9.64205	9.64205	9.64205	9.64205	9.64205	9.64205	9.64205	9.64205	1	1	BAIT
ABLIM1	3983	Actin-binding LIM protein 1 (abLIM-1) (Actin-binding LIM protein family member 1) (Actin-binding double zinc finger protein) (LIMAB1) (Limatin)	O14639-6	53.3422	12	32	86	100	77	32	31	31	8	16	18	87.6667	31.3333	14	8.17	2.66	1	0.26	86	96.4933	80.3216	92.8582	87.1056	82.7358	87.605	87.5665	6.44294	6.60723	6.34557	6.55241	6.46116	6.38777	6.46525	6.46712	0.998706	0.984433	Neutral
ATP2B1	490	Plasma membrane calcium-transporting ATPase 1 (PMCA1) (EC 3.6.3.8) (Plasma membrane calcium ATPase isoform 1) (Plasma membrane calcium pump isoform 1)	P20020	32.7504	20	33	64	65	56	24	23	22	8	3	9	61.6667	23	6.66667	11.36	3.89	1	0.9	64	62.7207	58.4157	69.6436	64.6268	58.7157	61.7121	64.3287	6.02237	5.99369	5.89277	6.14249	6.03621	5.90004	5.96961	6.02625	0.961503	0.520126	Neutral		Hypertension, systolic blood pressure, pulse pressure measurement	20877124, 29088834, 22432041, 28273873, 23502781, 24892410, 29523524, 25117820, 26390057, 28222112, 27670767, 24413707, 22479346, 18591461, 21082022, 26752167, 27271309, 29615537, 29212154, 29058489, 28270201, 28548082, 24892410, 28270201, 27271309, 28871152, 29212900, 29403010, 24376456, 27618448, 22763476, 28135244	Channels - Transporters
RAB11FIP1	80223	Rab11 family-interacting protein 1 (Rab11-FIP1) (Rab-coupling protein)	Q6WKZ4-4	9.43102	8	9	10	11	12	2	7	5	2	0	2	11	4.66667	1.33333	7.03	2.93	1	0.56	10	10.6143	12.5176	5.80364	19.669	13.3445	11.044	12.939	3.45943	3.53783	3.75677	2.76631	4.3694	3.84242	3.58468	3.65938	0.94954	0.883881	Neutral				Trafficking and localization
PIK3R2	5296	Phosphatidylinositol 3-kinase regulatory subunit beta (PI3-kinase regulatory subunit beta) (PI3K regulatory subunit beta) (PtdIns-3-kinase regulatory subunit beta) (Phosphatidylinositol 3-kinase 85 kDa regulatory subunit beta) (PI3-kinase subunit p85-beta) (PtdIns-3-kinase regulatory subunit p85-beta)	O00459	26.7857	12	15	20	15	7	4	6	5	1	1	0	14	5	0.666667	12.26	4.33	1	0.83	20	14.474	7.30196	11.6073	16.8592	13.3445	13.9253	13.937	4.39232	3.95177	3.05345	3.65618	4.15859	3.84242	3.79918	3.88573	0.941771	0.846925	Neutral				Signaling - Kinases
TMEM51	55092	Transmembrane protein 51	Q9NW97	50.9881	7	7	13	19	21	6	7	7	0	0	0	17.6667	6.66667	0	25.59	9.31	1	1	13	18.3337	21.9059	17.4109	19.669	18.6823	17.7465	18.5874	3.80735	4.27305	4.51765	4.20249	4.3694	4.29883	4.19935	4.29024	0.938945	0.692726	Neutral
MARK3	4140	MAP/microtubule affinity-regulating kinase 3 (EC 2.7.11.1) (C-TAK1) (cTAK1) (Cdc25C-associated protein kinase 1) (ELKL motif kinase 2) (EMK-2) (Protein kinase STK10) (Ser/Thr protein kinase PAR-1) (Par-1a) (Serine/threonine-protein kinase p78)	P27448-5	50.332	23	32	69	71	81	32	29	25	4	3	3	73.6667	28.6667	3.33333	23.94	8.49	1	0.99	69	68.5103	84.4941	92.8582	81.4859	66.7224	74.0015	80.3555	6.12928	6.11915	6.41775	6.55241	6.36608	6.08156	6.22206	6.33335	0.925763	0.544607	Neutral				Signaling - Kinases
ROR2	4920	Tyrosine-protein kinase transmembrane receptor ROR2 (EC 2.7.10.1) (Neurotrophic tyrosine kinase, receptor-related 2)	Q01974	41.5695	27	28	75	70	66	32	29	22	4	3	3	70.3333	27.6667	3.33333	22.85	8.21	1	1	75	67.5453	68.8471	92.8582	81.4859	58.7157	70.4641	77.6866	6.24793	6.09899	6.12613	6.55241	6.36608	5.90004	6.15768	6.27284	0.923279	0.59442	Neutral				Signaling - Receptors
EFNB2	1948	Ephrin-B2 (EPH-related receptor tyrosine kinase ligand 5) (LERK-5) (HTK ligand) (HTK-L)	P52799	61.2613	14	15	53	61	58	22	22	23	0	0	0	57.3333	22.3333	0	80.78	28.83	1	1	53	58.8609	60.502	63.84	61.8169	61.3846	57.4543	62.3472	5.75489	5.90354	5.94256	6.01881	5.97308	5.96312	5.867	5.985	0.92146	0.119216	Neutral		Arrhythmogenic cardiomyopathy	23562676, 29940860	Ephrin receptors
FLOT2	2319	Flotillin-2 (Epidermal surface antigen) (ESA) (Membrane component chromosome 17 surface marker 1)	Q14254	54.6729	22	22	49	48	36	15	15	23	6	3	4	44.3333	17.6667	4.33333	11.78	4.32	1	0.81	49	46.3168	37.5529	43.5273	42.1479	61.3846	44.2899	49.0199	5.64386	5.56428	5.26877	5.47662	5.43122	5.96312	5.4923	5.62365	0.912977	0.556455	Neutral
MARK2	2011	Serine/threonine-protein kinase MARK2 (EC 2.7.11.1) (EC 2.7.11.26) (ELKL motif kinase 1) (EMK-1) (MAP/microtubule affinity-regulating kinase 2) (PAR1 homolog) (PAR1 homolog b) (Par-1b) (Par1b)	Q7KZI7-1	49.8731	3	32	62	78	71	30	25	28	7	5	3	70.3333	27.6667	5	16.48	5.92	1	0.99	62	75.2648	74.0627	87.0545	70.2465	74.7291	70.4425	77.3434	5.97728	6.25295	6.23003	6.46033	6.15475	6.24278	6.15342	6.28595	0.912229	0.354516	Neutral				Signaling - Kinases
FLVCR1	28982	Feline leukemia virus subgroup C receptor-related protein 1 (Feline leukemia virus subgroup C receptor) (hFLVCR)	Q9Y5Y0	24.3243	10	10	29	24	25	10	9	12	1	0	2	26	10.3333	1	18.69	6.96	1	0.99	29	23.1584	26.0784	29.0182	25.2887	32.0268	26.0789	28.7779	4.90689	4.59445	4.75907	4.90776	4.71637	5.04556	4.75347	4.8899	0.909769	0.357623	Neutral
UNC5B	219699	Netrin receptor UNC5B (Protein unc-5 homolog 2) (Protein unc-5 homolog B) (p53-regulated receptor for death and life protein 1) (p53RDL1)	Q8IZJ1	39.3651	27	28	57	69	67	21	25	31	3	1	2	64.3333	25.6667	2	30.27	11.02	1	1	57	66.5804	69.8902	60.9382	70.2465	82.7358	64.4902	71.3068	5.85798	6.07853	6.14751	5.95276	6.15475	6.38777	6.02801	6.16509	0.909356	0.421023	Neutral				Latrophilin-FLRT-UNC5 complex
SLC7A1	6541	High affinity cationic amino acid transporter 1 (CAT-1) (CAT1) (Ecotropic retroviral leukemia receptor homolog) (Ecotropic retrovirus receptor homolog) (ERR) (Solute carrier family 7 member 1) (System Y+ basic amino acid transporter)	P30825	13.5135	5	6	12	11	7	5	4	3	0	0	0	10	4	0	14.9	6	1	0.98	12	10.6143	7.30196	14.5091	11.2394	8.00669	9.97208	11.2517	3.70044	3.53783	3.05345	3.95504	3.61347	3.171	3.43057	3.57983	0.901712	0.643604	Neutral				Channels - Transporters
LSR	51599	Lipolysis-stimulated lipoprotein receptor	Q86X29	47.3035	23	23	47	53	44	23	17	20	4	2	4	48	20	3.33333	15.67	6	1	0.99	47	51.1415	45.898	66.7418	47.7676	53.3779	48.0132	55.9625	5.58496	5.70436	5.55146	6.08197	5.60785	5.76495	5.61359	5.81826	0.86774	0.236133	Neutral
UNC5C	8633	Netrin receptor UNC5C (Protein unc-5 homolog 3) (Protein unc-5 homolog C)	O95185-1	14.3931	9	10	17	15	11	6	7	5	0	0	0	14.3333	6	0	20.94	8.49	1	0.99	17	14.474	11.4745	17.4109	19.669	13.3445	14.3162	16.8081	4.16993	3.95177	3.64091	4.20249	4.3694	3.84242	3.92087	4.1381	0.860214	0.376379	Neutral				Latrophilin-FLRT-UNC5 complex
THSD1	55901	Thrombospondin type-1 domain-containing protein 1 (Transmembrane molecule with thrombospondin module)	Q9NS62	14.9061	11	11	18	16	15	6	6	9	0	0	0	16.3333	7	0	23.75	9.71	1	1	18	15.4389	15.6471	17.4109	16.8592	24.0201	16.362	19.43	4.24793	4.03905	4.0572	4.20249	4.15859	4.64501	4.11472	4.33536	0.858183	0.261961	Neutral
KCNJ4/Kir2.3	3761	Inward rectifier potassium channel 4 (HIRK2) (HRK1) (Hippocampal inward rectifier) (HIR) (Inward rectifier K(+) channel Kir2.3) (IRK-3) (Potassium channel, inwardly rectifying subfamily J member 4)	P48050	11.4607	3	6	16	24	19	9	8	8	0	0	0	19.6667	8.33333	0	28.31	11.39	1	1	16	23.1584	19.8196	26.1164	22.4789	21.3512	19.6593	23.3155	4.08746	4.59445	4.37987	4.76109	4.55329	4.48228	4.35393	4.59889	0.84384	0.22097	Neutral	Yes			Channels - Transporters
PLPP3	8613	Phospholipid phosphatase 3 (EC 3.1.3.4) (Lipid phosphate phosphohydrolase 3) (PAP2-beta) (Phosphatidate phosphohydrolase type 2b) (Phosphatidic acid phosphatase 2b) (PAP-2b) (PAP2b) (Vascular endothelial growth factor and type I collagen-inducible protein) (VCIP)	O14495	28.6174	7	7	15	18	17	7	8	7	0	0	0	16.6667	7.33333	0	24.19	10.14	1	1	15	17.3688	17.7333	20.3127	22.4789	18.6823	16.7007	20.4913	4	4.19919	4.22754	4.41364	4.55329	4.29883	4.14224	4.42192	0.823774	0.0527451	Neutral
ARL13B	200894	ADP-ribosylation factor-like protein 13B (ADP-ribosylation factor-like protein 2-like 1) (ARL2-like protein 1)	Q3SXY8	59.3458	17	17	37	38	32	14	17	16	2	4	3	35.6667	15.6667	3	12.62	5.12	1	0.99	37	36.6675	33.3804	40.6255	47.7676	42.7023	35.6826	43.6985	5.24793	5.23525	5.10351	5.37939	5.60785	5.44964	5.19556	5.47896	0.821653	0.0257403	Neutral	Yes
CNNM3	26505	Metal transporter CNNM3 (Ancient conserved domain-containing protein 3) (Cyclin-M3)	Q8NE01	34.2291	18	19	26	17	30	13	10	9	2	0	1	24.3333	10.6667	1	17.6	7.19	1	0.99	26	16.4039	31.2941	37.7236	28.0986	24.0201	24.566	29.9474	4.75489	4.12134	5.0132	5.27514	4.86288	4.64501	4.62981	4.92768	0.813452	0.408626	Neutral				Channels - Transporters
RAB11FIP5	26056	Rab11 family-interacting protein 5 (Rab11-FIP5) (Gamma-SNAP-associated factor 1) (Gaf-1) (Phosphoprotein pp75) (Rab11-interacting protein Rip11)	Q9BXF6	30.3216	11	11	15	18	12	4	9	8	1	1	2	15	7	1.33333	9.36	4.16	1	0.77	15	17.3688	12.5176	11.6073	25.2887	21.3512	14.9621	19.4157	4	4.19919	3.75677	3.65618	4.71637	4.48228	3.98532	4.28495	0.812463	0.435447	Neutral				Trafficking and localization
ATP9A	10079	Probable phospholipid-transporting ATPase IIA (EC 3.6.3.1) (ATPase class II type 9A)	O75110	14.1356	12	12	19	14	17	4	10	10	0	0	0	16.6667	8	0	24.26	10.95	1	0.98	19	13.5091	17.7333	11.6073	28.0986	26.689	16.7475	22.1316	4.32193	3.85888	4.22754	3.65618	4.86288	4.79124	4.13612	4.43677	0.811886	0.509452	Neutral				Channels - Transporters
CNP	1267	2',3'-cyclic-nucleotide 3'-phosphodiesterase (CNP) (CNPase) (EC 3.1.4.37)	P09543-1	36.342	15	15	26	23	25	11	11	11	3	2	3	24.6667	11	2.66667	9.66	4.02	1	0.89	26	22.1935	26.0784	31.92	30.9085	29.3579	24.7573	30.7288	4.75489	4.53565	4.75907	5.04089	4.99587	4.924	4.6832	4.98692	0.810162	0.0201638	Neutral
SLC39A14	23516	Zinc transporter ZIP14 (LIV-1 subfamily of ZIP zinc transporter 4) (LZT-Hs4) (Solute carrier family 39 member 14) (Zrt- and Irt-like protein 14) (ZIP-14)	Q15043	19.9187	7	7	19	24	21	10	11	8	2	2	3	21.3333	9.66667	2.33333	9.2	3.92	1	0.89	19	23.1584	21.9059	29.0182	30.9085	21.3512	21.3548	27.0926	4.32193	4.59445	4.51765	4.90776	4.99587	4.48228	4.47801	4.7953	0.802574	0.14944	Neutral				Channels - Transporters
NECTIN2	5819	Nectin-2 (Herpes virus entry mediator B) (Herpesvirus entry mediator B) (HveB) (Nectin cell adhesion molecule 2) (Poliovirus receptor-related protein 2) (CD antigen CD112)	Q92692-1	46.0967	16	16	29	26	29	13	13	12	1	2	2	28	12.6667	1.66667	14.99	6.29	1	1	29	25.0883	30.251	37.7236	36.5282	32.0268	28.1131	35.4262	4.90689	4.70533	4.96583	5.27514	5.2299	5.04556	4.85935	5.18354	0.798749	0.0372868	Neutral				Cadherin adhesome
EPHA2	1969	Ephrin type-A receptor 2 (EC 2.7.10.1) (Epithelial cell kinase) (Tyrosine-protein kinase receptor ECK)	P29317	62.0902	43	45	207	221	197	91	97	97	39	42	35	208.333	95	38.6667	7.33	3.01	1	0.73	207	213.25	205.498	264.065	272.556	258.883	208.583	265.168	7.70044	7.74315	7.68998	8.0502	8.09569	8.02172	7.71119	8.05587	0.787483	0.000216701	Neutral				Ephrin receptors
EGFR	1956	Epidermal growth factor receptor (EC 2.7.10.1) (Proto-oncogene c-ErbB-1) (Receptor tyrosine-protein kinase erbB-1)	P00533-1	32.7273	28	29	37	36	38	17	17	17	1	1	1	37	17	1	26.27	11.09	1	1	37	34.7376	39.6392	49.3309	47.7676	45.3712	37.1256	47.4899	5.24793	5.15937	5.3448	5.65337	5.60785	5.53516	5.2507	5.59879	0.785621	0.00544072	Neutral				Signaling - Receptors
TMEM2	23670	Transmembrane protein 2	Q9UHN6-1	39.1902	45	45	83	77	74	39	40	40	0	0	0	78	39.6667	0	109.63	50.44	1	1	83	74.2999	77.1922	113.171	112.394	106.756	78.164	110.774	6.39232	6.23458	6.28895	6.83505	6.82521	6.75162	6.30528	6.80396	0.707755	0.000722941	Neutral
SLC12A7	10723	Solute carrier family 12 member 7 (Electroneutral potassium-chloride cotransporter 4) (K-Cl cotransporter 4)	Q9Y666	21.5143	17	17	25	19	26	14	13	10	0	0	0	23.3333	12.3333	0	33.58	16.39	1	1	25	18.3337	27.1216	40.6255	36.5282	26.689	23.4851	34.6142	4.70044	4.27305	4.81361	5.37939	5.2299	4.79124	4.5957	5.13351	0.688814	0.0897612	Neutral				Channels - Transporters
SLC4A7	9497	Sodium bicarbonate cotransporter 3 (Electroneutral Na/HCO(3) cotransporter) (Sodium bicarbonate cotransporter 2) (Sodium bicarbonate cotransporter 2b) (Bicarbonate transporter) (Solute carrier family 4 member 7)	Q9Y6M7-13	44.3172	40	41	91	92	92	44	51	53	9	5	5	91.6667	49.3333	6.33333	17.58	8.54	1	1	91	88.7739	95.9686	127.68	143.303	141.452	91.9142	137.478	6.52356	6.48822	6.59945	7.00764	7.17296	7.15433	6.53708	7.11164	0.671489	0.00074098	Neutral		Systolic blood pressure, diastolic blood pressure, mean arterial pressure, hypertension, pulse pressure measurement	29615537, 29212154, 27980656, 29058489, 28548082, 28270201, 27271309, 26752167, 29208002, 24892410, 28270201, 29212900, 28871152, 24376456, 28348047, 29403010, 27271309, 28498854, 27618448, 27271309, 29212900, 28348047, 29403010, 28317342, 24376456, 27618448, 26390057, 29912962, 28135244, 19430483, 19197348, 26390057, 21378095, 27618452, 28739976, 27618447, 29912962, 29455858, 28273873, 27480026,…	Channels - Transporters
OCLN	100506658	Occludin	Q16625-1	35.6322	17	17	53	56	59	30	30	31	8	5	7	56	30.3333	6.66667	10.32	5.07	1	1	53	54.0363	61.5451	87.0545	84.2958	82.7358	56.1938	84.6954	5.75489	5.78231	5.96682	6.46033	6.4144	6.38777	5.83467	6.42083	0.666114	0.00110276	Neutral				Cadherin adhesome
DSG2	1829	Desmoglein-2 (Cadherin family member 5) (HDGC)	Q14126	50	36	36	92	92	85	51	44	53	5	7	8	89.6667	49.3333	6.66667	16.39	8.14	1	1	92	88.7739	88.6667	147.993	123.634	141.452	89.8135	137.693	6.53916	6.48822	6.4865	7.2191	6.96155	7.15433	6.50463	7.11166	0.656546	0.00156156	Neutral		ARVC	23022961	Desmosome
SLC7A2	6542	Cationic amino acid transporter 2 (CAT-2) (CAT2) (Low affinity cationic amino acid transporter 2) (Solute carrier family 7 member 2)	P52569-3	18.7679	9	10	23	22	16	11	13	10	0	0	0	20.3333	11.3333	0	29.27	15.14	1	1	23	21.2285	16.6902	31.92	36.5282	26.689	20.3062	31.7124	4.58496	4.47434	4.14488	5.04089	5.2299	4.79124	4.40139	5.02068	0.650994	0.0278344	Neutral				Channels - Transporters
DEPDC1B	55789	DEP domain-containing protein 1B (HBV X-transactivated gene 8 protein) (HBV XAg-transactivated protein 8)	Q8WUY9	70.1323	32	32	122	126	122	68	70	68	15	13	13	123.333	68.6667	13.6667	11.78	5.91	1	1	122	121.582	127.263	197.324	196.69	181.485	123.615	191.833	6.94251	6.9376	7.00296	7.63171	7.6271	7.51163	6.96102	7.59015	0.646569	0.00014593	Neutral
ADAM9	8754	Disintegrin and metalloproteinase domain-containing protein 9 (ADAM 9) (EC 3.4.24.-) (Cellular disintegrin-related protein) (Meltrin-gamma) (Metalloprotease/disintegrin/cysteine-rich protein 9) (Myeloma cell metalloproteinase)	Q13443	18.4371	12	12	11	18	13	9	9	6	0	0	0	14	8	0	20.42	10.99	1	1	11	17.3688	13.5608	26.1164	25.2887	16.0134	13.9765	22.4728	3.58496	4.19919	3.86402	4.76109	4.71637	4.0886	3.88272	4.52202	0.642025	0.0848356	Neutral				Cadherin adhesome
SLC38A2	54407	Sodium-coupled neutral amino acid transporter 2 (Amino acid transporter A2) (Protein 40-9-1) (Solute carrier family 38 member 2) (System A amino acid transporter 2) (System A transporter 1) (System N amino acid transporter 2)	Q96QD8	12.6482	4	4	14	11	14	8	8	7	1	0	2	13	7.66667	1	9.61	5.3	1	0.99	14	10.6143	14.6039	23.2145	22.4789	18.6823	13.0727	21.4586	3.90689	3.53783	3.96384	4.5978	4.55329	4.29883	3.80285	4.48331	0.623969	0.0139211	Neutral				Channels - Transporters
SLC30A1	7779	Zinc transporter 1 (ZnT-1) (Solute carrier family 30 member 1)	Q9Y6M5	44.9704	16	16	46	46	42	27	28	25	2	0	0	44.6667	26.6667	0.666667	38.09	20.66	1	1	46	44.3869	43.8118	78.3491	78.6761	66.7224	44.7329	74.5825	5.55459	5.50421	5.48581	6.31014	6.31607	6.08156	5.51487	6.23593	0.606652	0.000834727	Neutral		Hypertension	20877124, 29088834, 22432041, 27480026, 29580174, 22479346, 24413707, 21626137, 2761844825249183, 27702941, 28498854, 27618447, 21082022, 29523524, 29208002, 28222112, 26516778, 28273873, 27670767	Channels - Transporters
FAM171B	165215	Protein FAM171B	Q6P995-1	35.23	18	18	32	27	27	16	22	16	2	3	3	28.6667	18	2.66667	11.15	6.39	1	1	32	26.0532	28.1647	46.4291	61.8169	42.7023	28.7393	50.3161	5.04439	4.75773	4.86615	5.5677	5.97308	5.44964	4.88942	5.66347	0.584774	0.0124504	Neutral
JUP	3728	Junction plakoglobin (Catenin gamma) (Desmoplakin III) (Desmoplakin-3)	P14923	66.9799	29	35	84	73	72	46	47	50	13	10	9	76.3333	47.6667	10.6667	9.21	5.18	1	1	84	70.4401	75.1059	133.484	132.063	133.445	76.5153	132.997	6.40939	6.15866	6.24994	7.07129	7.05597	7.07087	6.27266	7.06604	0.576991	0.000416404	Neutral		Naxos, ARVC, differentially expressed in AF	20130592, 23022961, 24204599	Desmosome
SLC3A2	6520	4F2 cell-surface antigen heavy chain (4F2hc) (4F2 heavy chain antigen) (Lymphocyte activation antigen 4F2 large subunit) (Solute carrier family 3 member 2) (CD antigen CD98)	P08195-4	44.4781	27	27	76	76	70	42	50	48	3	2	5	74	46.6667	3.33333	24.05	13.68	1	1	76	73.3349	73.0196	121.876	140.493	128.107	74.1182	130.159	6.26679	6.21597	6.20984	6.94106	7.14459	7.01242	6.23086	7.03269	0.573622	0.000210024	Neutral				Channels - Transporters
DSC2	1824	Desmocollin-2 (Cadherin family member 2) (Desmocollin-3) (Desmosomal glycoprotein II) (Desmosomal glycoprotein III)	Q02487	27.081	18	20	37	40	35	20	27	29	5	6	2	37.3333	25.3333	4.33333	9.9	6.09	1	1	37	38.5973	36.5098	58.0364	75.8662	77.398	37.369	70.4335	5.24793	5.30733	5.2292	5.88353	6.26428	6.29274	5.26148	6.14685	0.54135	0.00271975	Neutral		ARVC	23022961	Desmosome
SHB	6461	SH2 domain-containing adapter protein B	Q15464	33.2024	13	13	17	17	15	13	15	7	1	2	1	16.3333	11.6667	1.33333	10.14	6.66	1	0.92	17	16.4039	15.6471	37.7236	42.1479	18.6823	16.3503	32.8513	4.16993	4.12134	4.0572	5.27514	5.43122	4.29883	4.11615	5.00173	0.541271	0.0675732	Neutral
CACHD1	57685	VWFA and cache domain-containing protein 1 (Cache domain-containing protein 1)	Q5VU97-1	17.6609	19	19	11	18	16	11	13	11	0	0	0	15	11.6667	0	21.84	15.55	1	1	11	17.3688	16.6902	31.92	36.5282	29.3579	15.0197	32.602	3.58496	4.19919	4.14488	5.04089	5.2299	4.924	3.97634	5.06493	0.470221	0.00723545	Mutant-preferred
SLC19A1	6573	Folate transporter 1 (FOLT) (Intestinal folate carrier 1) (IFC-1) (Placental folate transporter) (Reduced folate carrier protein) (RFC) (Solute carrier family 19 member 1)	P41440	15.9052	6	6	13	12	9	8	9	11	1	1	1	11.3333	9.33333	1	8.38	6.31	1	0.99	13	11.5792	9.38824	23.2145	25.2887	29.3579	11.3225	25.9537	3.80735	3.65297	3.37688	4.5978	4.71637	4.924	3.6124	4.74606	0.455759	0.00199462	Mutant-preferred				Channels - Transporters
INSR	3643	Insulin receptor (IR) (EC 2.7.10.1) (CD antigen CD220) [Cleaved into: Insulin receptor subunit alpha; Insulin receptor subunit beta]	P06213-1	9.47902	9	12	12	17	18	13	13	12	0	0	0	15.6667	12.6667	0	22.8	16.8	1	1	12	16.4039	18.7765	37.7236	36.5282	32.0268	15.7268	35.4262	3.70044	4.12134	4.30571	5.27514	5.2299	5.04556	4.0425	5.18354	0.453433	0.00405071	Mutant-preferred		Systolic blood pressure, pulse pressure measurement, diastolic blood pressure	29615537, 29212154, 29058489, 24903457, 27802415, 25189868, 19430479, 25410890, 28348047, 29403010, 24376456, 28871152, 29097388, 29912962, 26752167, 29615537, 29212154, 29058489, 28548082, 27271309, 29208002	Signaling - Receptors
PIK3R1	5295	Phosphatidylinositol 3-kinase regulatory subunit alpha (PI3-kinase regulatory subunit alpha) (PI3K regulatory subunit alpha) (PtdIns-3-kinase regulatory subunit alpha) (Phosphatidylinositol 3-kinase 85 kDa regulatory subunit alpha) (PI3-kinase subunit p85-alpha) (PtdIns-3-kinase regulatory subunit p85-alpha)	P27986	26.6575	9	14	21	19	17	18	19	16	1	0	1	19	17.6667	0.666667	16.53	13.87	1	1	21	18.3337	17.7333	52.2327	53.3873	42.7023	19.0224	49.4408	4.45943	4.27305	4.22754	5.73424	5.7652	5.44964	4.32001	5.64969	0.397854	0.000414737	Mutant-preferred				Signaling - Kinases
IGF1R	3480	Insulin-like growth factor 1 receptor (EC 2.7.10.1) (Insulin-like growth factor I receptor) (IGF-I receptor) (CD antigen CD221) [Cleaved into: Insulin-like growth factor 1 receptor alpha chain; Insulin-like growth factor 1 receptor beta chain]	P08069	14.4843	14	17	14	9	13	10	12	12	0	0	0	12	11.3333	0	17.77	15.12	1	1	14	8.6844	13.5608	29.0182	33.7183	32.0268	12.0817	31.5877	3.90689	3.27566	3.86402	4.90776	5.11762	5.04556	3.68219	5.02365	0.394621	0.00323394	Mutant-preferred		Atrial fibrillation, myocardial mass, ECG global electrical heterogeneity	29622589, 27659466, 29622589, 29615537, 28460022, 23467860, 25015694, 28416822, 17903304, 26385043, 27824142, 29290336, 19597491, 17603472, 20173747, 19597492, 27790247, 22544366, 28416818, 18991354, 29892015	Signaling - Receptors
LNPEP	4012	Leucyl-cystinyl aminopeptidase (Cystinyl aminopeptidase) (EC 3.4.11.3) (Insulin-regulated membrane aminopeptidase) (Insulin-responsive aminopeptidase) (IRAP) (Oxytocinase) (OTase) (Placental leucine aminopeptidase) (P-LAP) [Cleaved into: Leucyl-cystinyl aminopeptidase, pregnancy serum form]	Q9UIQ6-1	36.1951	28	28	36	33	33	28	32	35	6	2	3	34	31.6667	3.66667	10.4	8.7	1	1	36	31.8428	34.4235	81.2509	89.9155	93.4114	34.0888	88.1926	5.20945	5.03751	5.14664	6.36196	6.50645	6.56089	5.1312	6.47643	0.39359	6.55158e-05	Mutant-preferred
MYO6	4646	Unconventional myosin-VI (Unconventional myosin-6)	Q9UM54-6	53.8521	60	61	102	112	110	107	101	97	21	17	17	108	101.667	18.3333	7.83	6.61	1	1	102	108.073	114.745	310.495	283.796	258.883	108.273	284.391	6.6865	6.76914	6.85481	8.28306	8.15378	8.02172	6.77015	8.15286	0.383499	0.000103522	Mutant-preferred		Hypertension	21626137	Trafficking and localization
PRKCI	5584	Protein kinase C iota type (EC 2.7.11.13) (Atypical protein kinase C-lambda/iota) (PRKC-lambda/iota) (aPKC-lambda/iota) (nPKC-iota)	P41743	40.7718	14	14	21	21	13	12	22	23	0	0	1	18.3333	19	0.333333	19.87	18.5	1	1	21	20.2636	13.5608	34.8218	61.8169	61.3846	18.2748	52.6744	4.45943	4.41031	3.86402	5.16277	5.97308	5.96312	4.24459	5.69966	0.364738	0.0115304	Mutant-preferred				Signaling - Kinases
SLC20A2	6575	Sodium-dependent phosphate transporter 2 (Gibbon ape leukemia virus receptor 2) (GLVR-2) (Phosphate transporter 2) (PiT-2) (Pit2) (hPit2) (Solute carrier family 20 member 2)	Q08357	17.0245	8	8	12	8	11	12	10	13	0	0	1	10.3333	11.6667	0.333333	11.59	11.66	1	1	12	7.71947	11.4745	34.8218	28.0986	34.6957	10.398	32.5387	3.70044	3.12424	3.64091	5.16277	4.86288	5.15768	3.48853	5.06111	0.336207	0.00164277	Mutant-preferred		Pulse pressure measurement	24892410, 28270201, 27271309, 29212900, 28871152, 24376456, 29403010, 28348047, 28498854, 22763476, 29912962, 21909110, 28739976	Channels - Transporters
WDR6	11180	WD repeat-containing protein 6	Q9NNW5	35.2364	28	28	34	35	34	37	47	36	5	1	1	34.3333	40	2.33333	14.71	15.34	1	1	34	33.7727	35.4667	107.367	132.063	96.0803	34.4131	111.837	5.12928	5.11988	5.18851	6.75979	7.05597	6.60111	5.14589	6.80562	0.316498	0.000251522	Mutant-preferred
CAV1	857	Caveolin-1	Q03135	45.5056	8	8	9	10	11	16	17	18	1	2	1	10	17	1.33333	6.38	9.48	1	1	9	9.64933	11.4745	46.4291	47.7676	48.0401	10.0413	47.4123	3.32193	3.41269	3.64091	5.5677	5.60785	5.61589	3.45851	5.59715	0.227094	2.40896e-05	Mutant-preferred	Yes	Heart rate response to exercise, QT interval, atrial fibrillation, PR interval, previously described functional links	25038242, 24952745, 22544366, 27659466, 29497042, 24850809, 19389651, 22726844, 16648850, 25055868, 23139255, 20062063	Trafficking and localization
TFRC	7037	Transferrin receptor protein 1 (TR) (TfR) (TfR1) (Trfr) (T9) (p90) (CD antigen CD71) [Cleaved into: Transferrin receptor protein 1, serum form (sTfR)]	P02786	29.7368	18	18	13	11	11	29	22	15	1	0	1	11.6667	22	0.666667	10.39	17.15	1	1	13	10.6143	11.4745	84.1527	61.8169	40.0334	11.6963	62.001	3.80735	3.53783	3.64091	6.41198	5.97308	5.35873	3.66203	5.9146	0.209851	0.00203263	Mutant-preferred				Trafficking and localization
ZFYVE16	9765	Zinc finger FYVE domain-containing protein 16 (Endofin) (Endosome-associated FYVE domain protein)	Q7Z3T8	57.8947	61	61	58	74	61	119	114	134	22	20	18	64.3333	122.333	20	4.31	7.31	0.99	1	58	71.4051	63.6314	345.316	320.324	357.632	64.3455	341.091	5.88264	6.17802	6.01416	8.43595	8.32788	8.48636	6.02494	8.41673	0.190546	1.6313e-05	Mutant-preferred				Trafficking and localization
ZFYVE9	9372	Zinc finger FYVE domain-containing protein 9 (Mothers against decapentaplegic homolog-interacting protein) (Madh-interacting protein) (Novel serine protease) (NSP) (Receptor activation anchor) (hSARA) (Smad anchor for receptor activation)	O95405-1	37.1228	36	36	22	30	29	58	50	50	0	0	2	27	52.6667	0.666667	23.17	40.08	1	1	22	28.948	30.251	168.305	140.493	133.445	27.0663	147.414	4.52356	4.90439	4.96583	7.40348	7.14459	7.07087	4.79793	7.20631	0.188366	0.000148134	Mutant-preferred
SLC30A5	64924	Zinc transporter 5 (ZnT-5) (Solute carrier family 30 member 5) (ZnT-like transporter 1) (hZTL1)	Q8TAD4-1	20.7843	13	13	13	16	12	31	28	25	2	3	3	13.6667	28	2.66667	5.44	9.79	1	1	13	15.4389	12.5176	89.9564	78.6761	66.7224	13.6522	78.4516	3.80735	4.03905	3.75677	6.5071	6.31607	6.08156	3.86772	6.30158	0.18507	8.58577e-05	Mutant-preferred		Left ventricular diastolic function measurement	28394258	Channels - Transporters
WLS	79971	Protein wntless homolog (Integral membrane protein GPR177) (Protein evenness interrupted homolog) (EVI) (Putative NF-kappa-B-activating protein 373)	Q5T9L3-2	9.02394	5	5	6	6	5	14	13	11	0	0	3	5.66667	12.6667	1	4.45	8.42	0.95	0.99	6	5.7896	5.21569	40.6255	36.5282	29.3579	5.66843	35.5038	2.80735	2.76333	2.63591	5.37939	5.2299	4.924	2.73553	5.17776	0.183999	6.99806e-05	Mutant-preferred		QT interval and diastolic blood pressure	22726844, 23534349, 16648850, 19305408, 24324551, 20031603, 20062063, 19587794, 23459443, 23166209, 28039329, 19305409, 27958378, 17903306, 29213071, 24952745, 26752167, 29615537, 29212154, 29058489, 28548082, 27271309, 29208002, 29212900, 28871152, 24376456, 26969751, 28348047, 29403010, 28749367
SRP54	6729	Signal recognition particle 54 kDa protein (SRP54)	P61011-1	67.4603	27	27	19	27	24	45	48	51	7	9	7	23.3333	48	7.66667	3.85	7.01	0.91	1	19	26.0532	25.0353	130.582	134.873	136.114	23.3628	133.856	4.32193	4.75773	4.7024	7.03982	7.08612	7.09923	4.59402	7.07505	0.179116	5.65218e-05	Mutant-preferred				Trafficking and localization
SEC23A	10484	Protein transport protein Sec23A (SEC23-related protein A)	Q15436	66.0131	29	32	45	50	47	89	98	104	5	7	5	47.3333	97	5.66667	10.01	18.24	1	1	45	48.2467	49.0275	258.262	275.366	277.565	47.4247	270.398	5.52356	5.62195	5.64465	8.01827	8.11044	8.12187	5.59672	8.08352	0.178401	9.44268e-07	Mutant-preferred				Trafficking and localization (COPII)
SEC24B	10427	Protein transport protein Sec24B (SEC24-related protein B)	O95487-3	42.681	34	38	68	77	78	151	149	164	7	8	7	74.3333	154.667	7.33333	12.53	23.23	1	1	68	74.2999	81.3647	438.175	418.669	437.699	74.5549	431.514	6.10852	6.23458	6.36395	8.77865	8.71311	8.77709	6.23568	8.75628	0.174271	5.14846e-06	Mutant-preferred				Trafficking and localization (COPII)
SEC23B	10483	Protein transport protein Sec23B (SEC23-related protein B)	Q15437	68.8396	30	33	50	52	58	112	120	119	21	16	14	53.3333	117	17	4.19	8.16	0.98	1	50	50.1765	60.502	325.004	337.183	317.599	53.5595	326.595	5.67243	5.67741	5.94256	8.34874	8.40166	8.3156	5.76413	8.35533	0.165947	9.73581e-06	Mutant-preferred				Trafficking and localization (COPII)
RPL17	6139	60S ribosomal protein L17 (60S ribosomal protein L23) (PD-1)	P18621-3	37.7193	8	8	8	9	10	22	22	20	1	0	0	9	21.3333	0.333333	10.18	20.77	1	1	8	8.6844	10.4314	63.84	61.8169	53.3779	9.03859	59.6783	3.16993	3.27566	3.51493	6.01881	5.97308	5.76495	3.32017	5.91895	0.165078	3.53104e-05	Mutant-preferred				Protein synthesis and folding
HGS	9146	Hepatocyte growth factor-regulated tyrosine kinase substrate (Hrs) (Protein pp110)	O14964	35.9073	24	24	22	20	26	49	52	55	4	3	5	22.6667	52	4	6.53	13.18	1	1	22	19.2987	27.1216	142.189	146.113	146.789	22.8067	145.03	4.52356	4.34331	4.81361	7.16178	7.20078	7.2074	4.56016	7.18998	0.161564	4.43217e-05	Mutant-preferred				Protein degradation (ESCRT-0)
SPRY4	81848	Protein sprouty homolog 4 (Spry-4)	Q9C004-1	30.7692	7	7	10	11	10	23	27	31	3	0	0	10.3333	27	1	7.74	17.42	1	1	10	10.6143	10.4314	66.7418	75.8662	82.7358	10.3485	75.1146	3.45943	3.53783	3.51493	6.08197	6.26428	6.38777	3.50406	6.24467	0.149621	7.50264e-06	Mutant-preferred
STAM	8027	Signal transducing adapter molecule 1 (STAM-1)	Q92783	35.3704	11	13	11	16	18	42	41	38	4	5	7	15	40.3333	5.33333	3.45	8.1	0.69	1	11	15.4389	18.7765	121.876	115.204	101.418	15.0718	112.833	3.58496	4.03905	4.30571	6.94106	6.86052	6.67833	3.97657	6.82664	0.13869	0.000220923	Mutant-preferred				Protein degradation (ESCRT-0)
SLC12A4	6560	Solute carrier family 12 member 4 (Electroneutral potassium-chloride cotransporter 1) (Erythroid K-Cl cotransporter 1) (hKCC1)	Q9UP95	20.7373	16	20	7	13	5	26	23	22	0	0	0	8.33333	23.6667	0	12.51	30.52	0.99	1	7	12.5441	5.21569	75.4473	64.6268	58.7157	8.25327	66.2633	3	3.7596	2.63591	6.25639	6.03621	5.90004	3.13184	6.06421	0.130998	0.00107315	Mutant-preferred				Channels - Transporters
STAM2	10254	Signal transducing adapter molecule 2 (STAM-2) (Hrs-binding protein)	O75886	55.8095	21	23	28	23	28	68	75	82	3	2	3	26.3333	75	2.66667	10.31	25.79	1	1	28	22.1935	29.2078	197.324	210.739	218.849	26.4671	208.971	4.85798	4.53565	4.91685	7.63171	7.72615	7.78037	4.77016	7.71274	0.130075	2.00474e-05	Mutant-preferred				Protein degradation (ESCRT-0)
SEC24A	10802	Protein transport protein Sec24A (SEC24-related protein A)	O95486-1	35.8646	27	31	24	26	36	73	84	87	1	3	1	28.6667	81.3333	1.66667	15.3	38.2	1	1	24	25.0883	37.5529	211.833	236.028	232.194	28.8804	226.685	4.64386	4.70533	5.26877	7.73358	7.88891	7.86539	4.87265	7.82929	0.128814	0.000133413	Mutant-preferred				Trafficking and localization (COPII)
SLC12A6	9990	Solute carrier family 12 member 6 (Electroneutral potassium-chloride cotransporter 3) (K-Cl cotransporter 3)	Q9UHW9	9.65217	6	10	2	6	5	12	16	14	0	0	0	4.33333	14	0	7.01	18.45	0.8	1	2	5.7896	5.21569	34.8218	44.9577	37.3645	4.3351	39.048	1.58496	2.76333	2.63591	5.16277	5.52224	5.2617	2.32807	5.31557	0.126088	0.00153764	Mutant-preferred				Channels - Transporters
NMT1	4836	Glycylpeptide N-tetradecanoyltransferase 1 (EC 2.3.1.97) (Myristoyl-CoA:protein N-myristoyltransferase 1) (NMT 1) (Type I N-myristoyltransferase) (Peptide N-myristoyltransferase 1)	P30419	52.621	21	21	33	30	29	104	91	98	15	13	19	30.6667	97.6667	15.6667	2.63	7.37	0.11	1	33	28.948	30.251	301.789	255.697	261.552	30.733	273.013	5.08746	4.90439	4.96583	8.24217	8.00392	8.03646	4.98589	8.09418	0.115961	4.57034e-06	Mutant-preferred				Trafficking and localization
SNX6	58533	Sorting nexin-6 (TRAF4-associated factor 2) [Cleaved into: Sorting nexin-6, N-terminally processed]	Q9UNH7-1	49.7537	18	19	11	14	13	47	42	44	6	4	7	12.6667	44.3333	5.66667	2.8	8.46	0.43	1	11	13.5091	13.5608	136.385	118.014	117.431	12.69	123.944	3.58496	3.85888	3.86402	7.10209	6.89499	6.88791	3.76929	6.96166	0.109396	1.03287e-05	Mutant-preferred		Atrial fibrillation	29615537, 28460022, 23467860, 25015694, 17903304, 26385043, 28416822, 29290336, 19597491, 17603472, 20173747, 19597492, 22544366, 18991354, 28416818, 29892015, 27824142, 27790247	Trafficking and localization
NACA2	342538	Nascent polypeptide-associated complex subunit alpha-2 (Alpha-NAC-like) (Hom s 2.01) (Nascent polypeptide-associated complex subunit alpha-like) (NAC-alpha-like)	Q9H009	6.97674	1	1	13	6	4	25	27	28	2	3	2	7.66667	26.6667	2.33333	3.5	10.25	0.41	1	13	5.7896	4.17255	72.5455	75.8662	74.7291	7.65405	74.3802	3.80735	2.76333	2.37088	6.20056	6.26428	6.24278	2.98052	6.23587	0.104723	0.00161871	Mutant-preferred				Protein synthesis and folding (NAC)
FAM135A	57579	Protein FAM135A	Q9P2D6-3	25.7296	2	27	10	6	15	37	37	38	5	7	5	10.3333	37.3333	5.66667	2.32	7.12	0.32	1	10	5.7896	15.6471	107.367	103.965	101.418	10.4789	104.25	3.45943	2.76333	4.0572	6.75979	6.71376	6.67833	3.42665	6.71729	0.102192	0.000926247	Mutant-preferred
KIAA0319L	79932	Dyslexia-associated protein KIAA0319-like protein (Adeno-associated virus receptor) (AAVR)	Q8IZA0	19.1611	14	14	5	4	6	20	18	27	0	0	0	5	21.6667	0	7.98	27.97	0.97	1	5	3.85973	6.25882	58.0364	50.5775	72.0602	5.03952	60.2247	2.58496	2.28088	2.85974	5.88353	5.68867	6.19101	2.57519	5.92107	0.0983535	0.00011315	Mutant-preferred
NACA	4666	Nascent polypeptide-associated complex subunit alpha, muscle-specific form (Alpha-NAC, muscle-specific form) (skNAC)	E9PAV3	3.36862	4	5	25	24	24	102	101	87	12	17	14	24.3333	96.6667	14.3333	2.27	7.91	0	1	25	23.1584	25.0353	295.985	283.796	232.194	24.3979	270.658	4.70044	4.59445	4.7024	8.21425	8.15378	7.86539	4.66576	8.07781	0.0939448	7.26386e-06	Mutant-preferred		Atrial fibrillation, myocardial mass	27659466, 29615537, 28460022, 23467860, 25015694, 17903304, 26385043, 28416822, 27824142, 29290336, 19597491, 17603472, 20173747, 19597492, 27790247, 22544366, 28416818, 18991354, 29892015	Protein synthesis and folding (NAC)
ZNF622	90441	Zinc finger protein 622 (Zinc finger-like protein 9)	Q969S3	45.9119	21	21	11	12	12	43	50	58	3	1	1	11.6667	50.3333	1.66667	6.49	23.95	0.94	1	11	11.5792	12.5176	124.778	140.493	154.796	11.6989	140.022	3.58496	3.65297	3.75677	6.97474	7.14459	7.28351	3.6649	7.13428	0.0902845	4.51126e-06	Mutant-preferred
TOM1L2	146691	TOM1-like protein 2 (Target of Myb-like protein 2)	Q6ZVM7	44.3787	17	17	7	7	7	37	30	28	0	0	0	7	31.6667	0	10.75	40.51	1	1	7	6.75453	7.30196	107.367	84.2958	74.7291	7.01883	88.7974	3	2.95504	3.05345	6.75979	6.4144	6.24278	3.00283	6.47232	0.0902775	2.3387e-05	Mutant-preferred				Trafficking and localization
BTF3	689	Transcription factor BTF3 (Nascent polypeptide-associated complex subunit beta) (NAC-beta) (RNA polymerase B transcription factor 3)	P20290-2	72.2222	1	9	26	23	22	131	100	83	10	10	12	23.6667	104.667	10.6667	2.91	11.29	0.11	1	26	22.1935	22.949	380.138	280.986	221.518	23.7142	294.214	4.75489	4.53565	4.58189	8.57417	8.13948	7.79778	4.62414	8.17048	0.0855948	0.000111176	Mutant-preferred				Protein synthesis and folding (NAC)
SQSTM1	8878	Sequestosome-1 (EBI3-associated protein of 60 kDa) (EBIAP) (p60) (Phosphotyrosine-independent ligand for the Lck SH2 domain of 62 kDa) (Ubiquitin-binding protein p62)	Q13501-1	79.7727	21	21	33	38	33	156	140	152	12	10	6	34.6667	149.333	9.33333	4.76	18.11	0.84	1	33	36.6675	34.4235	452.684	393.38	405.672	34.697	417.245	5.08746	5.23525	5.14664	8.82554	8.62344	8.66772	5.15645	8.70557	0.0854296	1.18486e-06	Mutant-preferred				Protein degradation
IGF2R	3482	Cation-independent mannose-6-phosphate receptor (CI Man-6-P receptor) (CI-MPR) (M6PR) (300 kDa mannose 6-phosphate receptor) (MPR 300) (Insulin-like growth factor 2 receptor) (Insulin-like growth factor II receptor) (IGF-II receptor) (M6P/IGF2 receptor) (M6P/IGF2R) (CD antigen CD222)	P11717	44.3597	82	82	42	50	46	207	199	194	22	11	17	46	200	16.6667	3.69	14.21	0.45	1	42	48.2467	47.9843	600.676	559.162	517.766	46.077	559.201	5.42626	5.62195	5.61425	9.23284	9.1297	9.01894	5.55416	9.12716	0.0840269	2.29305e-06	Mutant-preferred				Protein degradation
KCNJ8/Kir6.1	3764	ATP-sensitive inward rectifier potassium channel 8 (Inward rectifier K(+) channel Kir6.1) (Potassium channel, inwardly rectifying subfamily J member 8) (uKATP-1)	Q15842	20.283	8	8	0	2	2	8	11	11	0	0	0	1.33333	10	0	2.85	13.45	0.35	1	0	1.92987	2.08627	23.2145	30.9085	29.3579	1.33871	27.827	0	1.55084	1.62587	4.5978	4.99587	4.924	1.0589	4.83922	0.0727796	0.00225075	Mutant-preferred	Yes	BrS susceptibility, previously described functional link	27200363	Channels - Transporters
GGA3	23163	ADP-ribosylation factor-binding protein GGA3 (Golgi-localized, gamma ear-containing, ARF-binding protein 3)	Q9NZ52	44.3983	25	25	20	13	11	86	74	78	8	4	6	14.6667	79.3333	6	3.07	14.31	0.17	1	20	12.5441	11.4745	249.556	207.93	208.174	14.6729	221.887	4.39232	3.7596	3.64091	7.96899	7.70687	7.70856	3.93094	7.79481	0.0686848	0.000100597	Mutant-preferred				Trafficking and localization
USP8	9101	Ubiquitin carboxyl-terminal hydrolase 8 (EC 3.4.19.12) (Deubiquitinating enzyme 8) (Ubiquitin isopeptidase Y) (hUBPy) (Ubiquitin thioesterase 8) (Ubiquitin-specific-processing protease 8)	P40818	28.0859	2	25	3	8	8	35	36	37	3	6	4	6.33333	36	4.33333	1.83	8.57	0.01	1	3	7.71947	8.3451	101.564	101.155	98.7492	6.35486	100.489	2	3.12424	3.22421	6.68038	6.67462	6.64023	2.78282	6.66507	0.0678147	0.000587319	Mutant-preferred
TOM1	10043	Target of Myb protein 1	O60784-2	40.568	12	12	2	1	2	16	13	16	0	0	0	1.66667	15	0	3.33	19.69	0.08	1	2	0.964933	2.08627	46.4291	36.5282	42.7023	1.68374	41.8865	1.58496	0.97448	1.62587	5.5677	5.2299	5.44964	1.3951	5.41575	0.061612	6.58854e-05	Mutant-preferred				Trafficking and localization
GNS	2799	N-acetylglucosamine-6-sulfatase (EC 3.1.6.14) (Glucosamine-6-sulfatase) (G6S)	P15586	15.942	8	8	0	1	1	7	12	11	0	0	0	0.666667	10	0	1.92	13.45	0	1	0	0.964933	1.04314	20.3127	33.7183	29.3579	0.669357	27.7963	0	0.97448	1.03079	4.41364	5.11762	4.924	0.668422	4.81842	0.0563282	0.000464175	Mutant-preferred				Protein degradation
ATP2C1	27032	Calcium-transporting ATPase type 2C member 1 (ATPase 2C1) (EC 3.6.3.8) (ATP-dependent Ca(2+) pump PMR1)	P98194-7	15.6218	12	12	1	1	2	15	18	13	0	0	0	1.33333	15.3333	0	2.86	20.13	0.03	1	1	0.964933	2.08627	43.5273	50.5775	34.6957	1.3504	42.9335	1	0.97448	1.62587	5.47662	5.68867	5.15768	1.20012	5.44099	0.0528896	8.65529e-05	Mutant-preferred				Channels - Transporters
SCFD1	23256	Sec1 family domain-containing protein 1 (SLY1 homolog) (Sly1p) (Syntaxin-binding protein 1-like 2)	Q8WVM8	38.785	18	18	5	4	3	35	35	31	5	3	3	4	33.6667	3.66667	1.41	9.23	0	1	5	3.85973	3.12941	101.564	98.3451	82.7358	3.99638	94.2148	2.58496	2.28088	2.04594	6.68038	6.63438	6.38777	2.30393	6.56751	0.0520635	1.90658e-05	Mutant-preferred				Trafficking and localization
HIP1	3092	Huntingtin-interacting protein 1 (HIP-1) (Huntingtin-interacting protein I) (HIP-I)	O00291	23.8187	19	20	1	4	4	24	23	31	0	0	0	3	26	0	5.16	33.37	0.22	1	1	3.85973	4.17255	69.6436	64.6268	82.7358	3.01076	72.3354	1	2.28088	2.37088	6.14249	6.03621	6.38777	1.88392	6.18882	0.0505934	0.000694893	Mutant-preferred				Trafficking and localization
SEC31A	22872	Protein transport protein Sec31A (ABP125) (ABP130) (SEC31-like protein 1) (SEC31-related protein A) (Web1-like protein)	O94979-8	30.4947	30	30	4	10	6	59	58	58	0	1	0	6.66667	58.3333	0.333333	7.63	55.05	0.39	1	4	9.64933	6.25882	171.207	162.972	154.796	6.63605	162.992	2.32193	3.41269	2.85974	7.428	7.3573	7.28351	2.86479	7.35627	0.0444557	0.000145202	Mutant-preferred				Trafficking and localization (COPII)
VPS13B	157680	Vacuolar protein sorting-associated protein 13B (Cohen syndrome protein 1)	Q7Z7G8-1	12.3819	39	39	3	4	3	37	34	34	0	0	0	3.33333	35	0	5.63	44.64	0	1	3	3.85973	3.12941	107.367	95.5352	90.7425	3.32972	97.8817	2	2.28088	2.04594	6.75979	6.59298	6.51952	2.10894	6.6241	0.0437323	2.28951e-06	Mutant-preferred				Trafficking and localization
NIPSNAP1	8508	Protein NipSnap homolog 1 (NipSnap1)	Q9BPW8	48.9437	9	11	0	1	1	15	17	10	0	0	0	0.666667	14	0	1.92	18.48	0	1	0	0.964933	1.04314	43.5273	47.7676	26.689	0.669357	39.3279	0	0.97448	1.03079	5.47662	5.60785	4.79124	0.668422	5.2919	0.0405689	0.000385594	Mutant-preferred
APPL1	26060	DCC-interacting protein 13-alpha (Dip13-alpha) (Adapter protein containing PH domain, PTB domain and leucine zipper motif 1)	Q9UKG1	50.6347	24	24	1	4	6	36	33	41	0	1	0	3.66667	36.6667	0.333333	4.56	34.85	0.36	1	1	3.85973	6.25882	104.465	92.7254	109.425	3.70619	102.205	1	2.28088	2.85974	6.72063	6.55037	6.78692	2.04687	6.68597	0.0401321	0.00111207	Mutant-preferred
AP1AR	55435	AP-1 complex-associated regulatory protein (2c18) (Adaptor-related protein complex 1-associated regulatory protein) (Gamma-1-adaptin brefeldin A resistance protein) (GBAR) (Gamma-BAR) (Gamma-A1-adaptin and kinesin interactor) (Gadkin)	Q63HQ0	36.755	9	9	1	2	0	15	16	17	0	0	0	1	16	0	2.37	20.94	0.02	1	1	1.92987	0	43.5273	44.9577	45.3712	0.976622	44.6188	1	1.55084	0	5.47662	5.52224	5.53516	0.850278	5.51134	0.0395259	0.000508609	Mutant-preferred				Trafficking and localization
BTF3L4	91408	Transcription factor BTF3 homolog 4 (Basic transcription factor 3-like 4)	Q96K17-1	73.4177	10	11	6	4	6	78	48	53	5	1	2	5.33333	59.6667	2.66667	2.32	20.68	0	1	6	3.85973	6.25882	226.342	134.873	141.452	5.37285	167.556	2.80735	2.28088	2.85974	7.82872	7.08612	7.15433	2.64932	7.35639	0.0382853	9.70707e-05	Mutant-preferred				Protein synthesis and folding (NAC)
KIAA1324L	222223	UPF0577 protein KIAA1324-like (Estrogen-induced gene 121-like protein) (hEIG121L)	A8MWY0	12.4393	9	9	0	0	0	14	9	7	0	0	1	0	10	0.333333	0	10.13	0	1	0	0	0	40.6255	25.2887	18.6823	0	28.1988	0	0	0	5.37939	4.71637	4.29883	0	4.7982	0.0359417	0.000107784	Mutant-preferred
GGA1	26088	ADP-ribosylation factor-binding protein GGA1 (Gamma-adaptin-related protein 1) (Golgi-localized, gamma ear-containing, ARF-binding protein 1)	Q9UJY5-1	37.2457	16	16	2	4	1	32	29	32	2	2	3	2.33333	31	2.33333	1.26	11.9	0	1	2	3.85973	1.04314	92.8582	81.4859	85.4047	2.30096	86.5829	1.58496	2.28088	1.03079	6.55241	6.36608	6.43304	1.63221	6.45051	0.0354444	0.000191733	Mutant-preferred				Trafficking and localization
TRIP11	9321	Thyroid receptor-interacting protein 11 (TR-interacting protein 11) (TRIP-11) (Clonal evolution-related gene on chromosome 14 protein) (Golgi-associated microtubule-binding protein 210) (GMAP-210) (Trip230)	Q15643	18.191	28	28	1	2	0	17	15	30	1	1	1	1	20.6667	1	1.19	13.34	0	1	1	1.92987	0	49.3309	42.1479	80.0669	0.976622	57.1819	1	1.55084	0	5.65337	5.43122	6.34104	0.850278	5.80854	0.0321672	0.000727684	Mutant-preferred				Trafficking and localization
GBAS	2631	Protein NipSnap homolog 2 (NipSnap2) (Glioblastoma-amplified sequence)	O75323-1	50.6993	10	12	0	1	2	21	22	19	0	0	0	1	20.6667	0	2.4	26.77	0	1	0	0.964933	2.08627	60.9382	61.8169	50.709	1.01707	57.8214	0	0.97448	1.62587	5.95276	5.97308	5.69234	0.866782	5.87273	0.0311215	0.000481391	Mutant-preferred
PDIA4	9601	Protein disulfide-isomerase A4 (EC 5.3.4.1) (Endoplasmic reticulum resident protein 70) (ER protein 70) (ERp70) (Endoplasmic reticulum resident protein 72) (ER protein 72) (ERp-72) (ERp72)	P13667	17.5194	10	10	0	0	1	18	19	15	0	0	0	0.333333	17.3333	0	1.47	22.62	0	1	0	0	1.04314	52.2327	53.3873	40.0334	0.347712	48.5512	0	0	1.03079	5.73424	5.7652	5.35873	0.343595	5.61939	0.0258124	0.000136942	Mutant-preferred				Protein synthesis and folding
PDIA3	2923	Protein disulfide-isomerase A3 (EC 5.3.4.1) (58 kDa glucose-regulated protein) (58 kDa microsomal protein) (p58) (Disulfide isomerase ER-60) (Endoplasmic reticulum resident protein 57) (ER protein 57) (ERp57) (Endoplasmic reticulum resident protein 60) (ER protein 60) (ERp60)	P30101	24.1584	10	10	0	0	0	12	18	14	0	0	0	0	14.6667	0	0	19.28	0	1	0	0	0	34.8218	50.5775	37.3645	0	40.9213	0	0	0	5.16277	5.68867	5.2617	0	5.37105	0.0241632	4.85828e-06	Mutant-preferred				Protein synthesis and folding
RABGEF1	27342	Rab5 GDP/GTP exchange factor (RAP1) (Rabaptin-5-associated exchange factor for Rab5) (Rabex-5)	Q9UJ41-1	22.3164	14	14	0	1	0	21	17	19	0	0	0	0.333333	19	0	1.45	24.69	0	1	0	0.964933	0	60.9382	47.7676	50.709	0.321644	53.1383	0	0.97448	0	5.95276	5.60785	5.69234	0.324827	5.75098	0.0232575	9.11766e-05	Mutant-preferred				Trafficking and localization
TMEM214	54867	Transmembrane protein 214	Q6NUQ4	24.6734	12	12	0	0	0	14	15	19	1	0	3	0	16	1.33333	0	9	0	1	0	0	0	40.6255	42.1479	50.709	0	44.4941	0	0	0	5.37939	5.43122	5.69234	0	5.50099	0.022082	5.75104e-07	Mutant-preferred
RABEP1	9135	Rab GTPase-binding effector protein 1 (Rabaptin-4) (Rabaptin-5) (Rabaptin-5alpha) (Renal carcinoma antigen NY-REN-17)	Q15276	27.9582	20	20	0	0	2	27	24	26	0	2	1	0.666667	25.6667	1	0.97	16.41	0	1	0	0	2.08627	78.3491	67.4366	69.3913	0.695425	71.7257	0	0	1.62587	6.31014	6.0967	6.13733	0.541955	6.18139	0.0200614	0.00049543	Mutant-preferred				Trafficking and localization
PSMD1	5707	26S proteasome non-ATPase regulatory subunit 1 (26S proteasome regulatory subunit RPN2) (26S proteasome regulatory subunit S1) (26S proteasome subunit p112)	Q99460	31.0598	19	19	0	0	0	24	21	25	0	1	1	0	23.3333	0.666667	0	18	0	1	0	0	0	69.6436	59.007	66.7224	0	65.1244	0	0	0	6.14249	5.90706	6.08156	0	6.0437	0.0151588	1.11304e-07	Mutant-preferred				Protein degradation
CYLD	1540	Ubiquitin carboxyl-terminal hydrolase CYLD (EC 3.4.19.12) (Deubiquitinating enzyme CYLD) (Ubiquitin thioesterase CYLD) (Ubiquitin-specific-processing protease CYLD)	Q9NQC7	25.2092	18	18	0	0	0	21	23	27	3	1	0	0	23.6667	1.33333	0	13.1	0	1	0	0	0	60.9382	64.6268	72.0602	0	65.875	0	0	0	5.95276	6.03621	6.19101	0	6.05999	0.0149886	1.05506e-07	Mutant-preferred
NAA35	60560	N-alpha-acetyltransferase 35, NatC auxiliary subunit (Embryonic growth-associated protein homolog) (Protein MAK10 homolog)	Q5VZE5	32.6897	19	19	0	0	0	29	28	27	2	1	2	0	28	1.66667	0	13.49	0	1	0	0	0	84.1527	78.6761	72.0602	0	78.2963	0	0	0	6.41198	6.31607	6.19101	0	6.30636	0.0126356	6.3491e-08	Mutant-preferred				Protein synthesis and folding
NAA15	80155	N-alpha-acetyltransferase 15, NatA auxiliary subunit (Gastric cancer antigen Ga19) (N-terminal acetyltransferase) (NMDA receptor-regulated protein 1) (Protein tubedown-1) (Tbdn100)	Q9BXJ9	39.7229	32	32	0	1	1	51	45	41	2	4	5	0.666667	45.6667	3.66667	0.41	12.4	0	1	0	0.964933	1.04314	147.993	126.444	109.425	0.669357	127.954	0	0.97448	1.03079	7.2191	6.99372	6.78692	0.668422	6.99991	0.0124174	5.94615e-05	Mutant-preferred				Protein synthesis and folding
