# Supplementary material for: Kir2.1 Interactome Mapping Uncovers PKP4 as a Modulator of the Kir2.1-Regulated Inward Rectifier Potassium Currents
Source: Mol Cell Proteomics. 2020 Nov 25;19(9):1436–49. doi: 10.1074/mcp.RA120.002071 (PMC8143648; doi:10.1074/mcp.RA120.002071)
Supplement: Supplementary file 1 [file mmc1.zip › mmc1/159891_0_supp_504464_q86317.xlsx]

## Sheet: WT-preferred
Gene set category	Gene set term	Count in WT-preferred interactors	%	P value	List Total	Pop Hits	Pop Total	Fold Enrichment	Benjamini	Count in WT-preferred interactors	Count in mutant-preferred interactors	Count in WT/mutant neutral interactors	Total count in Kir2.1 interactome (218)	Human gene	Entrez GeneID
GOTERM_BP_DIRECT	GO:0007155 cell adhesion	14	18.6667	1.807e-08	66	459	16792	7.76022	1.17997e-05	14	0	12	26	PTK7, ITGA2, EPHA3, ROBO1, ROBO2, CAV13, ADAM22, PPFIBP1, ITGAV, ITGA4, ITGA7, FARP2, ITGA6, F11R	5754, 3673, 2042, 6091, 6092, 8573, 53616, 8496, 3685, 3676, 3679, 9855, 3655, 50848
GOTERM_BP_DIRECT	GO:0007229 integrin-mediated signaling pathway	8	10.6667	1.05144e-07	66	99	16792	20.5595	3.43289e-05	8	0	3	11	ITGAV, ITGA4, SRC, ITGA2, ITGA1, ITGA7, ADAM22, ITGA6	3685, 3676, 6714, 3673, 3672, 3679, 53616, 3655
GOTERM_BP_DIRECT	GO:0007160 cell-matrix adhesion	6	8	2.53458e-05	66	90	16792	16.9616	0.00550182	6	0	2	8	ITGAV, ITGA4, ITGA2, ITGA1, ITGA7, ITGA6	3685, 3676, 3673, 3672, 3679, 3655
GOTERM_BP_DIRECT	GO:0050900 leukocyte migration	6	8	0.0001087	66	122	16792	12.5127	0.0175898	6	2	6	14	ITGAV, ITGA4, SRC, YES1, ITGA6, F11R	3685, 3676, 6714, 7525, 3655, 50848
GOTERM_BP_DIRECT	GO:0030198 extracellular matrix organization	7	9.33333	0.000109166	66	196	16792	9.08658	0.0141567	7	0	4	11	ITGAV, ITGA4, ITGA2, ITGA1, ITGA7, ITGA6, F11R	3685, 3676, 3673, 3672, 3679, 3655, 50848
GOTERM_BP_DIRECT	GO:0070830 bicellular tight junction assembly	4	5.33333	0.000253409	66	32	16792	31.803	0.027206	4	1	2	7	MARVELD2, MPP7, PARD6B, F11R	153562, 143098, 84612, 50848
GOTERM_BP_DIRECT	GO:0007411 axon guidance	6	8	0.000373428	66	159	16792	9.60091	0.034242	6	0	2	8	FLRT3, EFNB3, ROBO1, ROBO2, KIF26A, KIF26B	23767, 1949, 6091, 6092, 26153, 55083
GOTERM_BP_DIRECT	GO:0034446 substrate adhesion-dependent cell spreading	4	5.33333	0.000423919	66	38	16792	26.7815	0.0340176	4	0	0	4	ITGAV, ITGA4, SRC, PEAK1	3685, 3676, 6714, 79834
GOTERM_BP_DIRECT	GO:0031532 actin cytoskeleton reorganization	4	5.33333	0.000794843	66	47	16792	21.6531	0.0560605	4	1	1	6	CDC42BPA, PTK7, FARP2, RICTOR	8476, 5754, 9855, 253260
GOTERM_BP_DIRECT	GO:0033627 cell adhesion mediated by integrin	3	4	0.00149964	66	15	16792	50.8848	0.0933509	3	0	2	5	ITGAV, ITGA2, ITGA6	3685, 3673, 3655
GOTERM_BP_DIRECT	GO:0031589 cell-substrate adhesion	3	4	0.00193272	66	17	16792	44.8984	0.108495	3	0	1	4	ITGAV, ITGA2, ITGA6	3685, 3673, 3655
GOTERM_BP_DIRECT	GO:0034113 heterotypic cell-cell adhesion	3	4	0.00324211	66	22	16792	34.6942	0.161978	3	0	1	4	ITGAV, ITGA4, ITGA7	3685, 3676, 3679
GOTERM_BP_DIRECT	GO:0031295 T cell costimulation	4	5.33333	0.00342441	66	78	16792	13.0474	0.158278	4	2	2	8	SRC, EFNB3, YES1, RICTOR	6714, 1949, 7525, 253260
GOTERM_BP_DIRECT	GO:0046718 viral entry into host cell	4	5.33333	0.00367803	66	80	16792	12.7212	0.157912	4	2	4	10	ITGAV, ITGA2, EFNB3, F11R	3685, 3673, 1949, 50848
GOTERM_BP_DIRECT	GO:0030010 establishment of cell polarity	3	4	0.00385444	66	24	16792	31.803	0.154748	3	0	4	7	MPP7, RICTOR, KIF26B	143098, 253260, 55083
GOTERM_BP_DIRECT	GO:0098609 cell-cell adhesion	6	8	0.00396019	66	271	16792	5.63301	0.149513	6	2	6	14	FLRT3, MPP7, FAM129B, PPFIBP1, F11R, MPRIP	23767, 143098, 64855, 8496, 50848, 23164
GOTERM_BP_DIRECT	GO:0016477 cell migration	5	6.66667	0.00442795	66	172	16792	7.39605	0.156726	5	1	6	12	CDC42BPA, PTK7, ITGAV, PEAK1, EPHA3	8476, 5754, 3685, 79834, 2042
GOTERM_BP_DIRECT	GO:0048013 ephrin receptor signaling pathway	4	5.33333	0.00450667	66	86	16792	11.8337	0.151141	4	0	4	8	SRC, EFNB3, EPHA3, YES1	6714, 1949, 2042, 7525
GOTERM_BP_DIRECT	GO:0035987 endodermal cell differentiation	3	4	0.00486537	66	27	16792	28.2694	0.154328	3	0	1	4	ITGAV, ITGA4, ITGA7	3685, 3676, 3679
GOTERM_BP_DIRECT	GO:0043547 positive regulation of GTPase activity	8	10.6667	0.00605775	66	565	16792	3.60247	0.179948	8	2	6	16	FARP1, ARHGEF26, ERBB2, RASAL2, PSD3, FARP2, ITGA6, F11R	10160, 26084, 2064, 9462, 23362, 9855, 3655, 50848
GOTERM_BP_DIRECT	GO:0050925 negative regulation of negative chemotaxis	2	2.66667	0.00772703	66	2	16792	254.424	0.214321	2	0	0	2	ROBO1, ROBO2	6091, 6092
GOTERM_BP_DIRECT	GO:2001237 negative regulation of extrinsic apoptotic signaling pathway	3	4	0.00948194	66	38	16792	20.0861	0.246317	3	0	0	3	ITGAV, SRC, ITGA6	3685, 6714, 3655
GOTERM_BP_DIRECT	GO:0006461 protein complex assembly	4	5.33333	0.0102824	66	116	16792	8.77325	0.254308	4	0	1	5	DLG5, LIN7A, MPP6, PARD6B	9231, 8825, 51678, 84612
GOTERM_BP_DIRECT	GO:0090002 establishment of protein localization to plasma membrane	3	4	0.0114984	66	42	16792	18.1732	0.269967	3	0	2	5	EFR3A, EFR3B, F11R	23167, 22979, 50848
GOTERM_BP_DIRECT	GO:0045785 positive regulation of cell adhesion	3	4	0.0120295	66	43	16792	17.7505	0.271025	3	0	0	3	ITGAV, ERBB2, ITGA2	3685, 2064, 3673
GOTERM_BP_DIRECT	GO:0018105 peptidyl-serine phosphorylation	4	5.33333	0.0125782	66	125	16792	8.14158	0.272331	4	1	0	5	CSNK1G3, SRC, CSNK1G2, RICTOR	1456, 6714, 1455, 253260
GOTERM_BP_DIRECT	GO:0007165 signal transduction	11	14.6667	0.0132652	66	1161	16792	2.41057	0.276002	11	11	13	35	DLG5, PTK7, CSNK1G3, SRC, ERBB2, RASAL2, AKAP5, CSNK1G2, LRRC1, TENM3, DTNA	9231, 5754, 1456, 6714, 2064, 9462, 9495, 1455, 55227, 55714, 1837
GOTERM_BP_DIRECT	GO:0016199 axon midline choice point recognition	2	2.66667	0.0153953	66	4	16792	127.212	0.303601	2	0	0	2	ROBO1, ROBO2	6091, 6092
GOTERM_BP_DIRECT	GO:0071896 protein localization to adherens junction	2	2.66667	0.0153953	66	4	16792	127.212	0.303601	2	0	1	3	DLG5, MPP7	9231, 143098
GOTERM_BP_DIRECT	GO:0007269 neurotransmitter secretion	3	4	0.0166523	66	51	16792	14.9661	0.314852	3	0	0	3	LIN7A, LIN7C, CAV13	8825, 55327, 8573
GOTERM_BP_DIRECT	GO:0008360 regulation of cell shape	4	5.33333	0.017009	66	140	16792	7.26926	0.31162	4	0	2	6	CSNK1G3, PALM, CSNK1G2, ITGA7	1456, 5064, 1455, 3679
GOTERM_BP_DIRECT	GO:1903361 protein localization to basolateral plasma membrane	2	2.66667	0.0192075	66	5	16792	101.77	0.335375	2	1	0	3	LIN7A, LIN7C	8825, 55327
GOTERM_BP_DIRECT	GO:0018108 peptidyl-tyrosine phosphorylation	4	5.33333	0.0214706	66	153	16792	6.65161	0.357833	4	1	5	10	SRC, ERBB2, PEAK1, EPHA3	6714, 2064, 79834, 2042
GOTERM_BP_DIRECT	GO:0050679 positive regulation of epithelial cell proliferation	3	4	0.0226094	66	60	16792	12.7212	0.363982	3	0	1	4	ERBB2, SMO, NOTCH1	2064, 6608, 4851
GOTERM_BP_DIRECT	GO:0007156 homophilic cell adhesion via plasma membrane adhesion molecules	4	5.33333	0.0233414	66	158	16792	6.44112	0.364668	4	0	3	7	ROBO1, PCDH7, ROBO2, TENM3	6091, 5099, 6092, 55714
GOTERM_BP_DIRECT	GO:0043087 regulation of GTPase activity	3	4	0.0262441	66	65	16792	11.7427	0.391147	3	0	0	3	RASAL2, EPHA3, RICTOR	9462, 2042, 253260
GOTERM_BP_DIRECT	GO:0046777 protein autophosphorylation	4	5.33333	0.029038	66	172	16792	5.91684	0.414047	4	2	4	10	SRC, ERBB2, PEAK1, CSNK1G2	6714, 2064, 79834, 1455
GOTERM_BP_DIRECT	GO:0071300 cellular response to retinoic acid	3	4	0.0300984	66	70	16792	10.9039	0.416876	3	0	1	4	PTK7, EPHA3, YES1	5754, 2042, 7525
GOTERM_BP_DIRECT	GO:0007507 heart development	4	5.33333	0.0339854	66	183	16792	5.56119	0.447978	4	1	0	5	FLRT3, ERBB2, ROBO1, NOTCH1	23767, 2064, 6091, 4851
GOTERM_BP_DIRECT	GO:0045199 maintenance of epithelial cell apical/basal polarity	2	2.66667	0.0343115	66	9	16792	56.5387	0.442663	2	0	0	2	LIN7A, LIN7C	8825, 55327
GOTERM_BP_DIRECT	GO:0043114 regulation of vascular permeability	2	2.66667	0.0380516	66	10	16792	50.8848	0.469173	2	0	0	2	SRC, YES1	6714, 7525
GOTERM_BP_DIRECT	GO:0035023 regulation of Rho protein signal transduction	3	4	0.0393051	66	81	16792	9.42312	0.47199	3	0	0	3	FARP1, ARHGEF26, FARP2	10160, 26084, 9855
GOTERM_BP_DIRECT	GO:0050731 positive regulation of peptidyl-tyrosine phosphorylation	3	4	0.0401891	66	82	16792	9.3082	0.471519	3	0	2	5	SRC, YES1, RICTOR	6714, 7525, 253260
GOTERM_BP_DIRECT	GO:0046710 GDP metabolic process	2	2.66667	0.0417774	66	11	16792	46.259	0.476944	2	0	1	3	17ASIC1, CAV13	1741, 8573
GOTERM_BP_DIRECT	GO:0022409 positive regulation of cell-cell adhesion	2	2.66667	0.045489	66	12	16792	42.404	0.498893	2	0	0	2	KIF26B, ITGA6	55083, 3655
GOTERM_BP_DIRECT	GO:0035385 Roundabout signaling pathway	2	2.66667	0.045489	66	12	16792	42.404	0.498893	2	0	0	2	ROBO1, ROBO2	6091, 6092
GOTERM_BP_DIRECT	GO:0010976 positive regulation of neuron projection development	3	4	0.0465848	66	89	16792	8.5761	0.499551	3	1	3	7	PTK7, EPHA3, TENM3	5754, 2042, 55714
GOTERM_BP_DIRECT	GO:0045197 establishment or maintenance of epithelial cell apical/basal polarity	2	2.66667	0.0491864	66	13	16792	39.1422	0.511292	2	1	2	5	DLG5, 17ASIC1	9231, 1741
GOTERM_BP_DIRECT	GO:0070986 left/right axis specification	2	2.66667	0.0491864	66	13	16792	39.1422	0.511292	2	0	2	4	SMO, NOTCH1	6608, 4851
GOTERM_CC_DIRECT	GO:0005886 plasma membrane	39	52	2.35609e-08	73	4121	18224	2.36256	3.18072e-06	39	17	58	114	EFR3B, 17ASIC1, PALM, NOTCH1, SLC6A9, CAV13, MPP6, PARD6B, ADGRL1, ITGA4, UTRN, IGSF3, AKAP5, ITGA7, ITGA6, F11R, DLG5, SRC, ERBB2, ITGA2, ITGA1, EFNB3, PEAK1, ABCC1, PCDH7, ROBO1, EPHA3, YES1, ADAM22, USP6NL, PPFIBP1, EFR3A, LIN7A, ITGAV, FLRT3, SMO, LIN7C, KCNJ18, FAM129B	22979, 1741, 5064, 4851, 6536, 8573, 51678, 84612, 22859, 3676, 7402, 3321, 9495, 3679, 3655, 50848, 9231, 6714, 2064, 3673, 3672, 1949, 79834, 4363, 5099, 6091, 2042, 7525, 53616, 9712, 8496, 23167, 8825, 3685, 23767, 6608, 55327, 3768, 64855
GOTERM_CC_DIRECT	GO:0005925 focal adhesion	13	17.3333	3.8732e-08	73	391	18224	8.30018	2.61441e-06	13	4	17	34	PTK7, SNTB2, ITGA2, ITGA1, PEAK1, YES1, CAV13, PPFIBP1, MPRIP, ITGA4, FLRT3, ITGAV, ITGA6	5754, 6645, 3673, 3672, 79834, 7525, 8573, 8496, 23164, 3676, 23767, 3685, 3655
GOTERM_CC_DIRECT	GO:0008305 integrin complex	6	8	6.30651e-08	73	27	18224	55.4764	2.83793e-06	6	0	1	7	ITGAV, ITGA4, ITGA2, ITGA1, ITGA7, ITGA6	3685, 3676, 3673, 3672, 3679, 3655
GOTERM_CC_DIRECT	GO:0005923 bicellular tight junction	7	9.33333	5.56886e-06	73	113	18224	15.4647	0.000187932	7	1	3	11	LIN7A, 17ASIC1, LIN7C, MARVELD2, MPP7, PARD6B, F11R	8825, 1741, 55327, 153562, 143098, 84612, 50848
GOTERM_CC_DIRECT	GO:0016323 basolateral plasma membrane	8	10.6667	6.99795e-06	73	180	18224	11.0953	0.000188928	8	4	11	23	LIN7A, 17ASIC1, PALM, ERBB2, LIN7C, ABCC1, MARVELD2, CAV13	8825, 1741, 5064, 2064, 55327, 4363, 153562, 8573
GOTERM_CC_DIRECT	GO:0009986 cell surface	11	14.6667	5.09877e-05	73	542	18224	5.06657	0.00114659	11	4	11	26	ITGAV, ITGA4, ITGA2, ITGA1, IGSF3, ROBO1, ITGA7, ROBO2, NOTCH1, FAM234A, ITGA6	3685, 3676, 3673, 3672, 3321, 6091, 3679, 6092, 4851, 83986, 3655
GOTERM_CC_DIRECT	GO:0005911 cell-cell junction	7	9.33333	6.04394e-05	73	172	18224	10.1599	0.00116497	7	1	10	18	CDC42BPA, PTK7, LIN7A, FLRT3, LIN7C, CAV13, F11R	8476, 5754, 8825, 23767, 55327, 8573, 50848
GOTERM_CC_DIRECT	GO:0005913 cell-cell adherens junction	8	10.6667	0.000282757	73	323	18224	6.18313	0.00476083	8	2	15	25	DLG5, SRC, MPP7, FAM129B, ITGA6, PPFIBP1, F11R, MPRIP	9231, 6714, 143098, 64855, 3655, 8496, 50848, 23164
GOTERM_CC_DIRECT	GO:0014069 postsynaptic density	6	8	0.000804518	73	184	18224	8.14056	0.012	6	0	3	9	LIN7A, SRC, 17ASIC1, PALM, LIN7C, PSD3	8825, 6714, 1741, 5064, 55327, 23362
GOTERM_CC_DIRECT	GO:0030424 axon	6	8	0.00184988	73	222	18224	6.74713	0.0246867	6	0	3	9	PALM, ROBO1, TENM3, ADAM22, ADGRL1, DTNA	5064, 6091, 55714, 53616, 22859, 1837
GOTERM_CC_DIRECT	GO:0031527 filopodium membrane	3	4	0.00201462	73	17	18224	44.0548	0.0244461	3	0	1	4	ITGAV, UTRN, PALM	3685, 7402, 5064
GOTERM_CC_DIRECT	GO:0098793 presynapse	4	5.33333	0.00207291	73	64	18224	15.6027	0.0230741	4	1	1	6	LIN7A, LIN7C, SLC6A9, ADGRL1	8825, 55327, 6536, 22859
GOTERM_CC_DIRECT	GO:0070062 extracellular exosome	22	29.3333	0.00222761	73	2811	18224	1.95381	0.0228926	22	17	23	62	SNTB2, SRC, ITGA1, SH3BP4, ABCC1, ROBO2, YES1, ZDHHC57, MPP6, PARD6B, CDC42BPA, ITGAV, LIN7A, ITGA4, EFR3A, UTRN, SMO, LIN7C, FAM234A, 14ASIC100, FAM129B, F11R	6645, 6714, 3672, 23677, 4363, 6092, 7525, 259217, 51678, 84612, 8476, 3685, 8825, 3676, 23167, 7402, 6608, 55327, 83986, 144100, 64855, 50848
GOTERM_CC_DIRECT	GO:0043005 neuron projection	6	8	0.00245811	73	237	18224	6.3201	0.023453	6	0	3	9	LIN7A, SRC, ITGA1, LIN7C, TENM3, ADGRL1	8825, 6714, 3672, 55327, 55714, 22859
GOTERM_CC_DIRECT	GO:0031234 extrinsic component of cytoplasmic side of plasma membrane	4	5.33333	0.00246548	73	68	18224	14.6849	0.0219717	4	1	1	6	FARP1, SRC, YES1, DTNA	10160, 6714, 7525, 1837
GOTERM_CC_DIRECT	GO:0030175 filopodium	4	5.33333	0.00278811	73	71	18224	14.0644	0.0232823	4	0	2	6	FARP1, UTRN, PALM, ITGA6	10160, 7402, 5064, 3655
GOTERM_CC_DIRECT	GO:0016020 membrane	18	24	0.00462657	73	2200	18224	2.04254	0.0361559	18	21	21	60	DLGAP4, SNTB2, ERBB2, PALM, ITGA1, TMEM237, ABCC1, CSNK1G2, LRRC1, SLC6A9, MPP6, ADGRL1, ITGAV, ITGA4, FAM83B, UTRN, PLD1, TENM3	22839, 6645, 2064, 5064, 3672, 65062, 4363, 1455, 55227, 6536, 51678, 22859, 3685, 3676, 222584, 7402, 5337, 55714
GOTERM_CC_DIRECT	GO:0045202 synapse	5	6.66667	0.00572785	73	181	18224	6.89624	0.0421675	5	0	5	10	SNTB2, DLGAP4, DTNB, ADGRL1, DTNA	6645, 22839, 1838, 22859, 1837
GOTERM_CC_DIRECT	GO:0030054 cell junction	7	9.33333	0.00951738	73	459	18224	3.8072	0.0656903	7	1	7	15	FARP1, UTRN, PSD3, 14ASIC100, ADGRL1, F11R, DTNA	10160, 7402, 23362, 144100, 22859, 50848, 1837
GOTERM_CC_DIRECT	GO:0045211 postsynaptic membrane	5	6.66667	0.00973171	73	211	18224	5.91573	0.0638792	5	0	4	9	LIN7A, UTRN, 17ASIC1, LIN7C, PSD3	8825, 7402, 1741, 55327, 23362
GOTERM_CC_DIRECT	GO:0015629 actin cytoskeleton	5	6.66667	0.0108735	73	218	18224	5.72578	0.0678708	5	1	4	10	PEAK1, RAI14, CAV13, FAM129B, MPRIP	79834, 26064, 8573, 64855, 23164
GOTERM_CC_DIRECT	GO:0097025 MPP7-DLG1-LIN7 complex	2	2.66667	0.0118064	73	3	18224	166.429	0.070287	2	0	1	3	LIN7C, MPP7	55327, 143098
GOTERM_CC_DIRECT	GO:0005737 cytoplasm	31	41.3333	0.0121153	73	5222	18224	1.48199	0.0690463	31	25	22	78	CSNK1G3, 17ASIC1, PALM, SH3BP4, RAI14, CSNK1G2, KIF26B, CAV13, PARD6B, FAM83B, UTRN, FARP2, PLEKHA7, DLG5, FARP1, SNTB2, SRC, ERBB2, PEAK1, ROBO1, YES1, LRRC1, MARVELD2, MPRIP, CDC42BPA, FLRT3, RASAL2, LIN7C, DTNB, FAM129B, DTNA	1456, 1741, 5064, 23677, 26064, 1455, 55083, 8573, 84612, 222584, 7402, 9855, 144100, 9231, 10160, 6645, 6714, 2064, 79834, 6091, 7525, 55227, 153562, 23164, 8476, 23767, 9462, 55327, 1838, 64855, 1837
GOTERM_CC_DIRECT	GO:0031410 cytoplasmic vesicle	5	6.66667	0.0139978	73	235	18224	5.31157	0.0762315	5	6	6	17	PALM, ERBB2, MARVELD2, USP6NL, F11R	5064, 2064, 153562, 9712, 50848
GOTERM_CC_DIRECT	GO:0005912 adherens junction	3	4	0.0166865	73	50	18224	14.9786	0.0868609	3	0	3	6	NOTCH1, MPP7, FAM129B	4851, 143098, 64855
GOTERM_CC_DIRECT	GO:0005887 integral component of plasma membrane	12	16	0.0224496	73	1415	18224	2.11712	0.111209	12	13	24	49	PTK7, ITGAV, FLRT3, PALM, EFNB3, ABCC1, KCNJ18, EPHA3, ROBO1, PCDH7, SLC6A9, TENM3	5754, 3685, 23767, 5064, 1949, 4363, 3768, 2042, 6091, 5099, 6536, 55714
GOTERM_CC_DIRECT	GO:0016324 apical plasma membrane	5	6.66667	0.0280898	73	291	18224	4.28941	0.132777	5	4	8	17	ERBB2, PLD1, NOTCH1, MARVELD2, PARD6B	2064, 5337, 4851, 153562, 84612
GOTERM_MF_DIRECT	GO:0030165 PDZ domain binding	5	6.66667	0.000355723	67	86	16881	14.6486	0.0523061	5	0	4	9	17ASIC1, LIN7C, MPP6, F11R, DTNA	1741, 55327, 51678, 50848, 1837
GOTERM_MF_DIRECT	GO:0005178 integrin binding	5	6.66667	0.000757503	67	105	16881	11.9979	0.0556072	5	0	7	12	UTRN, SRC, ITGA2, ADAM22, ITGA6	7402, 6714, 3673, 53616, 3655
GOTERM_MF_DIRECT	GO:0008092 cytoskeletal protein binding	4	5.33333	0.000870661	67	48	16881	20.9963	0.0428952	4	0	2	6	DLG5, FARP1, LIN7C, FARP2	9231, 10160, 55327, 9855
GOTERM_MF_DIRECT	GO:0098641 cadherin binding involved in cell-cell adhesion	7	9.33333	0.000934476	67	290	16881	6.08168	0.0346774	7	2	10	19	SRC, MPP7, FAM129B, ITGA6, PPFIBP1, F11R, MPRIP	6714, 143098, 64855, 3655, 8496, 50848, 23164
GOTERM_MF_DIRECT	GO:0001618 virus receptor activity	4	5.33333	0.00259201	67	70	16881	14.3974	0.0753874	4	2	4	10	ITGAV, ITGA2, EFNB3, F11R	3685, 3673, 1949, 50848
GOTERM_MF_DIRECT	GO:0005524 ATP binding	14	18.6667	0.00469487	67	1495	16881	2.35945	0.111688	14	6	12	32	PTK7, CSNK1G3, ERBB2, SRC, PEAK1, ABCC1, CSNK1G2, EPHA3, KIF26A, YES1, ZDHHC57, CAV13, KIF26B, CDC42BPA	5754, 1456, 2064, 6714, 79834, 4363, 1455, 2042, 26153, 7525, 259217, 8573, 55083, 8476
GOTERM_MF_DIRECT	GO:0097016 L27 domain binding	2	2.66667	0.0116841	67	3	16881	167.97	0.22394	2	0	1	3	LIN7A, LIN7C	8825, 55327
GOTERM_MF_DIRECT	GO:0004672 protein kinase activity	6	8	0.0131107	67	359	16881	4.21095	0.220498	6	1	2	9	PTK7, CSNK1G3, SRC, ERBB2, CSNK1G2, CAV13	5754, 1456, 6714, 2064, 1455, 8573
GOTERM_MF_DIRECT	GO:0004715 non-membrane spanning protein tyrosine kinase activity	3	4	0.0139492	67	46	16881	16.4319	0.20997	3	0	1	4	SRC, PEAK1, YES1	6714, 79834, 7525
GOTERM_MF_DIRECT	GO:0019960 C-X3-C chemokine binding	2	2.66667	0.0193986	67	5	16881	100.782	0.256062	2	0	0	2	ITGAV, ITGA4	3685, 3676
GOTERM_MF_DIRECT	GO:0038132 neuregulin binding	2	2.66667	0.0193986	67	5	16881	100.782	0.256062	2	0	0	2	ITGAV, ITGA6	3685, 3655
GOTERM_MF_DIRECT	GO:0098639 collagen binding involved in cell-matrix adhesion	2	2.66667	0.0193986	67	5	16881	100.782	0.256062	2	0	0	2	ITGA2, ITGA1	3673, 3672
GOTERM_MF_DIRECT	GO:0005515 protein binding	44	58.6667	0.0213867	67	8785	16881	1.26193	0.256782	44	49	49	142	PTK7, EFR3B, DLGAP4, 17ASIC1, PALM, SH3BP4, CSNK1G2, NOTCH1, CAV13, MPP6, PARD6B, ADGRL1, ITGA4, UTRN, AKAP5, WDR20, ITGA7, RICTOR, ITGA6, F11R, DLG5, SNTB2, SRC, ERBB2, ITGA2, ITGA1, PEAK1, EPHA3, ROBO1, YES1, ROBO2, MARVELD2, MPP7, ADAM22, MPRIP, CDC42BPA, FLRT3, LIN7A, ITGAV, SMO, RASAL2, PLD1, DTNB, DTNA	5754, 22979, 22839, 1741, 5064, 23677, 1455, 4851, 8573, 51678, 84612, 22859, 3676, 7402, 9495, 91833, 3679, 253260, 3655, 50848, 9231, 6645, 6714, 2064, 3673, 3672, 79834, 2042, 6091, 7525, 6092, 153562, 143098, 53616, 23164, 8476, 23767, 8825, 3685, 6608, 9462, 5337, 1838, 1837
GOTERM_MF_DIRECT	GO:0050839 cell adhesion molecule binding	3	4	0.0244887	67	62	16881	12.1914	0.268008	3	0	3	6	ITGA4, TENM3, ADGRL1	3676, 55714, 22859
GOTERM_MF_DIRECT	GO:0019903 protein phosphatase binding	3	4	0.0252287	67	63	16881	11.9979	0.256808	3	1	3	7	17ASIC1, ERBB2, ITGA1	1741, 2064, 3672
GOTERM_MF_DIRECT	GO:0004630 phospholipase D activity	2	2.66667	0.0270539	67	7	16881	71.9872	0.256075	2	0	0	2	FAM83B, PLD1	222584, 5337
GOTERM_MF_DIRECT	GO:0008046 axon guidance receptor activity	2	2.66667	0.0270539	67	7	16881	71.9872	0.256075	2	0	0	2	ROBO1, ROBO2	6091, 6092
GOTERM_MF_DIRECT	GO:0005089 Rho guanyl-nucleotide exchange factor activity	3	4	0.0365064	67	77	16881	9.81644	0.31228	3	0	0	3	FARP1, ARHGEF26, FARP2	10160, 26084, 9855
GOTERM_MF_DIRECT	GO:0004385 guanylate kinase activity	2	2.66667	0.0459355	67	12	16881	41.9925	0.358399	2	0	1	3	17ASIC1, CAV13	1741, 8573
GOTERM_MF_DIRECT	GO:0031994 insulin-like growth factor I binding	2	2.66667	0.0459355	67	12	16881	41.9925	0.358399	2	2	0	4	ITGAV, ITGA6	3685, 3655
INTERPRO	IPR018184:Integrin alpha chain, C-terminal cytoplasmic region, conserved site	6	8	3.45935e-09	74	16	18559	94.049	6.36521e-07	6	0	1	7	ITGAV, ITGA4, ITGA2, ITGA1, ITGA7, ITGA6	3685, 3676, 3673, 3672, 3679, 3655
INTERPRO	IPR013649:Integrin alpha-2	6	8	6.74429e-09	74	18	18559	83.5991	6.20474e-07	6	0	1	7	ITGAV, ITGA4, ITGA2, ITGA1, ITGA7, ITGA6	3685, 3676, 3673, 3672, 3679, 3655
INTERPRO	IPR000413:Integrin alpha chain	6	8	6.74429e-09	74	18	18559	83.5991	6.20474e-07	6	0	1	7	ITGAV, ITGA4, ITGA2, ITGA1, ITGA7, ITGA6	3685, 3676, 3673, 3672, 3679, 3655
INTERPRO	IPR013517:FG-GAP repeat	6	8	9.12502e-09	74	19	18559	79.1991	5.59668e-07	6	0	1	7	ITGAV, ITGA4, ITGA2, ITGA1, ITGA7, ITGA6	3685, 3676, 3673, 3672, 3679, 3655
INTERPRO	IPR013519:Integrin alpha beta-propellor	6	8	9.12502e-09	74	19	18559	79.1991	5.59668e-07	6	0	1	7	ITGAV, ITGA4, ITGA2, ITGA1, ITGA7, ITGA6	3685, 3676, 3673, 3672, 3679, 3655
INTERPRO	IPR014775:L27, C-terminal	5	6.66667	4.54351e-08	74	10	18559	125.399	2.09001e-06	5	0	0	5	LIN7A, LIN7C, MPP7, CAV13, MPP6	8825, 55327, 143098, 8573, 51678
INTERPRO	IPR001849:Pleckstrin homology domain	11	14.6667	1.03275e-07	74	271	18559	10.18	3.80052e-06	11	1	1	13	CDC42BPA, SNTB2, FARP1, ARHGEF26, RASAL2, PLD1, PSD3, FARP2, PLEK	8476, 6645, 10160, 26084, 9462, 5337, 23362, 9855, 144100, 64855, 23164
INTERPRO	IPR001478:PDZ domain	9	12	1.6762e-07	74	155	18559	14.5624	5.14032e-06	9	0	2	11	DLG5, LIN7A, SNTB2, 17ASIC1, LIN7C, MPP7, CAV13, MPP6, PARD6B	9231, 8825, 6645, 1741, 55327, 143098, 8573, 51678, 84612
INTERPRO	IPR004172:L27	5	6.66667	2.1401e-07	74	14	18559	89.5705	5.62538e-06	5	0	1	6	LIN7A, LIN7C, MPP7, CAV13, MPP6	8825, 55327, 143098, 8573, 51678
INTERPRO	IPR008144:Guanylate kinase	5	6.66667	1.52712e-06	74	22	18559	56.9994	3.51232e-05	5	0	1	6	DLG5, 17ASIC1, MPP7, CAV13, MPP6	9231, 1741, 143098, 8573, 51678
INTERPRO	IPR001452:Src homology-3 domain	9	12	2.22426e-06	74	218	18559	10.354	4.54727e-05	9	3	3	15	DLG5, SRC, 17ASIC1, ARHGEF26, SH3BP4, YES1, MPP7, CAV13, MPP6	9231, 6714, 1741, 26084, 23677, 7525, 143098, 8573, 51678
INTERPRO	IPR008145:Guanylate kinase/L-type calcium channel	5	6.66667	3.08413e-06	74	26	18559	48.2302	5.67465e-05	5	0	1	6	DLG5, 17ASIC1, MPP7, CAV13, MPP6	9231, 1741, 143098, 8573, 51678
INTERPRO	IPR011993:Pleckstrin homology-like domain	11	14.6667	6.37435e-06	74	427	18559	6.46082	0.00010662	11	1	4	16	CDC42BPA, SNTB2, FARP1, ARHGEF26, RASAL2, PLD1, PSD3, FARP2, PLEK	8476, 6645, 10160, 26084, 9462, 5337, 23362, 9855, 144100, 64855, 23164
INTERPRO	IPR020590:Guanylate kinase, conserved site	4	5.33333	3.15156e-05	74	16	18559	62.6993	0.000483131	4	0	1	5	17ASIC1, MPP7, CAV13, MPP6	1741, 143098, 8573, 51678
INTERPRO	IPR008266:Tyrosine-protein kinase, active site	6	8	3.6056e-05	74	95	18559	15.8398	0.00051021	6	2	5	13	PTK7, SRC, ERBB2, PEAK1, EPHA3, YES1	5754, 6714, 2064, 79834, 2042, 7525
INTERPRO	IPR000719:Protein kinase, catalytic domain	10	13.3333	0.000119853	74	487	18559	5.14984	0.00157406	10	3	8	21	CDC42BPA, PTK7, CSNK1G3, SRC, ERBB2, PEAK1, CSNK1G2, EPHA3, YES1,	8476, 5754, 1456, 6714, 2064, 79834, 1455, 2042, 7525, 8573
INTERPRO	IPR015154:EF-hand domain, type 2	3	4	0.000226582	74	6	18559	125.399	0.00277587	3	0	0	3	UTRN, DTNB, DTNA	7402, 1838, 1837
INTERPRO	IPR015153:EF-hand domain, type 1	3	4	0.000226582	74	6	18559	125.399	0.00277587	3	0	0	3	UTRN, DTNB, DTNA	7402, 1838, 1837
INTERPRO	IPR011009:Protein kinase-like domain	10	13.3333	0.000228895	74	531	18559	4.72311	0.00262913	10	3	8	21	CDC42BPA, PTK7, CSNK1G3, SRC, ERBB2, PEAK1, CSNK1G2, EPHA3, YES1,	8476, 5754, 1456, 6714, 2064, 79834, 1455, 2042, 7525, 8573
INTERPRO	IPR011511:Variant SH3	4	5.33333	0.00178418	74	61	18559	16.4457	0.0191427	4	0	1	5	SH3BP4, MPP7, CAV13, MPP6	23677, 143098, 8573, 51678
INTERPRO	IPR000433:Zinc finger, ZZ-type	3	4	0.00224157	74	18	18559	41.7995	0.0226784	3	1	0	4	UTRN, DTNB, DTNA	7402, 1838, 1837
INTERPRO	IPR001245:Serine-threonine/tyrosine-protein kinase catalytic domain	5	6.66667	0.0022568	74	140	18559	8.95705	0.0216424	5	2	5	12	PTK7, SRC, ERBB2, EPHA3, YES1	5754, 6714, 2064, 2042, 7525
INTERPRO	IPR017441:Protein kinase, ATP binding site	7	9.33333	0.00385314	74	381	18559	4.60782	0.034894	7	3	7	17	CDC42BPA, CSNK1G3, SRC, ERBB2, CSNK1G2, EPHA3, YES1	8476, 1456, 6714, 2064, 1455, 2042, 7525
INTERPRO	IPR020635:Tyrosine-protein kinase, catalytic domain	4	5.33333	0.00457784	74	85	18559	11.8022	0.0394053	4	2	4	10	SRC, ERBB2, EPHA3, YES1	6714, 2064, 2042, 7525
INTERPRO	IPR017432:Distrobrevin	2	2.66667	0.00785154	74	2	18559	250.797	0.0638004	2	0	0	2	DTNB, DTNA	1838, 1837
INTERPRO	IPR022247:Casein kinase 1 gamma C-terminal	2	2.66667	0.0117545	74	3	18559	167.198	0.0902568	2	0	0	2	CSNK1G3, CSNK1G2	1456, 1455
INTERPRO	IPR003598:Immunoglobulin subtype 2	5	6.66667	0.0169493	74	250	18559	5.01595	0.122833	5	0	8	13	PTK7, IGSF3, ROBO1, ROBO2, F11R	5754, 3321, 6091, 6092, 50848
INTERPRO	IPR000219:Dbl homology (DH) domain	3	4	0.0318496	74	71	18559	10.5971	0.211976	3	0	0	3	FARP1, ARHGEF26, FARP2	10160, 26084, 9855
INTERPRO	IPR003961:Fibronectin, type III	4	5.33333	0.0481661	74	207	18559	4.84632	0.294854	4	2	2	8	FLRT3, EPHA3, ROBO1, ROBO2	23767, 2042, 6091, 6092
INTERPRO	IPR014847:FERM adjacent (FA)	2	2.66667	0.0499604	74	13	18559	38.5842	0.294798	2	0	1	3	FARP1, FARP2	10160, 9855
KEGG_PATHWAY	hsa05412:Arrhythmogenic right ventricular cardiomyopathy (ARVC)	6	8	8.12283e-06	29	71	6910	20.136	0.000535965	6	0	5	11	ITGAV, ITGA4, ITGA2, ITGA1, ITGA7, ITGA6	3685, 3676, 3673, 3672, 3679, 3655
KEGG_PATHWAY	hsa05410:Hypertrophic cardiomyopathy (HCM)	6	8	1.29162e-05	29	78	6910	18.3289	0.000426147	6	0	2	8	ITGAV, ITGA4, ITGA2, ITGA1, ITGA7, ITGA6	3685, 3676, 3673, 3672, 3679, 3655
KEGG_PATHWAY	hsa04510:Focal adhesion	8	10.6667	1.31329e-05	29	206	6910	9.25343	0.000288883	8	3	3	14	ITGAV, ITGA4, SRC, ERBB2, ITGA2, ITGA1, ITGA7, ITGA6	3685, 3676, 6714, 2064, 3673, 3672, 3679, 3655
KEGG_PATHWAY	hsa05414:Dilated cardiomyopathy	6	8	1.85748e-05	29	84	6910	17.0197	0.000306439	6	0	2	8	ITGAV, ITGA4, ITGA2, ITGA1, ITGA7, ITGA6	3685, 3676, 3673, 3672, 3679, 3655
KEGG_PATHWAY	hsa04512:ECM-receptor interaction	6	8	2.20464e-05	29	87	6910	16.4328	0.000290973	6	0	2	8	ITGAV, ITGA4, ITGA2, ITGA1, ITGA7, ITGA6	3685, 3676, 3673, 3672, 3679, 3655
KEGG_PATHWAY	hsa04810:Regulation of actin cytoskeleton	7	9.33333	0.000161992	29	211	6910	7.90489	0.00178047	7	1	4	12	ITGAV, ITGA4, SRC, ITGA2, ITGA1, ITGA7, ITGA6	3685, 3676, 6714, 3673, 3672, 3679, 3655
KEGG_PATHWAY	hsa04530:Tight junction	5	6.66667	0.0020921	29	137	6910	8.6962	0.0195525	5	1	2	8	SRC, YES1, CAV13, PARD6B, F11R	6714, 7525, 8573, 84612, 50848
KEGG_PATHWAY	hsa04520:Adherens junction	4	5.33333	0.00283279	29	71	6910	13.424	0.0231319	4	2	2	8	SRC, ERBB2, YES1, FARP2	6714, 2064, 7525, 9855
KEGG_PATHWAY	hsa04640:Hematopoietic cell lineage	4	5.33333	0.00471354	29	85	6910	11.213	0.0340543	4	1	1	6	ITGA4, ITGA2, ITGA1, ITGA6	3676, 3673, 3672, 3655
KEGG_PATHWAY	hsa04340:Hedgehog signaling pathway	3	4	0.00522068	29	27	6910	26.4751	0.0339568	3	0	0	3	CSNK1G3, SMO, CSNK1G2	1456, 6608, 1455
KEGG_PATHWAY	hsa05205:Proteoglycans in cancer	5	6.66667	0.00808711	29	200	6910	5.9569	0.0475521	5	3	4	12	ITGAV, SRC, ERBB2, ITGA2, SMO	3685, 6714, 2064, 3673, 6608
KEGG_PATHWAY	hsa04151:PI3K-Akt signaling pathway	6	8	0.01146	29	345	6910	4.14393	0.0614265	6	3	4	13	ITGAV, ITGA4, ITGA2, ITGA1, ITGA7, ITGA6	3685, 3676, 3673, 3672, 3679, 3655
KEGG_PATHWAY	hsa04360:Axon guidance	4	5.33333	0.0142055	29	127	6910	7.50475	0.070062	4	0	6	10	EFNB3, EPHA3, ROBO1, ROBO2	1949, 2042, 6091, 6092
KEGG_PATHWAY	hsa04514:Cell adhesion molecules (CAMs)	4	5.33333	0.0191197	29	142	6910	6.712	0.0869902	4	0	5	9	ITGAV, ITGA4, ITGA6, F11R	3685, 3676, 3655, 50848
KEGG_PATHWAY	hsa05222:Small cell lung cancer	3	4	0.0459761	29	85	6910	8.40974	0.187056	3	1	1	5	ITGAV, ITGA2, ITGA6	3685, 3673, 3655

## Sheet: Mutant-preferred
Gene set category	Gene set term	Count in mutant-preferred interactors	%	P value	List Total	Pop Hits	Pop Total	Fold Enrichment	Benjamini	Count in WT-preferred interactors	Count in mutant-preferred interactors	Count in WT/mutant neutral interactors	Total count in Kir2.1 interactome (218)	Human gene	Entrez GeneID
GOTERM_BP_DIRECT	GO:0006886 intracellular protein transport	14	21.2121	2.7084e-12	63	236	16792	15.8117	1.30274e-09	1	14	0	15	SEC23A, SEC23B, TOM1L2, TOM1, GGA1, WLS, STAM2, SNX6, MYO6, STAM, GGA3, HGS, SEC24A, SEC24B	10484, 10483, 146691, 10043, 26088, 79971, 10254, 58533, 4646, 8027, 23163, 9146, 10802, 10427
GOTERM_BP_DIRECT	GO:0002474 antigen processing and presentation of peptide antigen via MHC class I	5	7.57576	4.2961e-06	63	30	16792	44.4233	0.00103268	0	5	0	5	SEC23A, PDIA3, SEC31A, SEC24A, SEC24B	10484, 2923, 22872, 10802, 10427
GOTERM_BP_DIRECT	GO:0016197 endosomal transport	6	9.09091	4.37614e-06	63	66	16792	24.2309	0.000701396	0	6	0	6	TOM1, STAM2, ZFYVE16, SQSTM1, STAM, HGS	10043, 10254, 9765, 8878, 8027, 9146
GOTERM_BP_DIRECT	GO:0016192 vesicle-mediated transport	7	10.6061	2.01698e-05	63	152	16792	12.2749	0.0024225	0	7	0	7	RABEP1, SEC23A, SEC23B, GGA1, PRKCI, GGA3, SEC24B	9135, 10484, 10483, 26088, 5584, 23163, 10427
GOTERM_BP_DIRECT	GO:0048208 COPII vesicle coating	5	7.57576	7.50993e-05	63	61	16792	21.8475	0.00719879	0	5	0	5	SCFD1, SEC23A, SEC31A, SEC24A, SEC24B	23256, 10484, 22872, 10802, 10427
GOTERM_BP_DIRECT	GO:0015031 protein transport	9	13.6364	9.7281e-05	63	395	16792	6.07306	0.00776874	2	9	2	13	NACA2, SCFD1, RABEP1, BTF3, SEC31A, TOM1, VPS13B, NACA, AP1AR	342538, 23256, 9135, 689, 22872, 10043, 157680, 4666, 55435
GOTERM_BP_DIRECT	GO:0006897 endocytosis	6	9.09091	0.000160201	63	139	16792	11.5053	0.0109486	3	6	1	10	RABEP1, RABGEF1, TOM1, SNX6, MYO6, ZFYVE9	9135, 27342, 10043, 58533, 4646, 9372
GOTERM_BP_DIRECT	GO:0048009 insulin-like growth factor receptor signaling pathway	3	4.54545	0.00118624	63	14	16792	57.1156	0.0688778	0	3	0	3	IGF1R, IGF2R, PIK3R1	3480, 3482, 5295
GOTERM_BP_DIRECT	GO:0006888 ER to Golgi vesicle-mediated transport	5	7.57576	0.00288304	63	160	16792	8.32937	0.142989	0	5	0	5	SEC23A, SEC23B, SEC31A, SEC24A, SEC24B	10484, 10483, 22872, 10802, 10427
GOTERM_BP_DIRECT	GO:0008286 insulin receptor signaling pathway	4	6.06061	0.00299467	63	78	16792	13.6687	0.134337	0	4	1	5	IGF1R, APPL1, INSR, PIK3R1	3480, 26060, 3643, 5295
GOTERM_BP_DIRECT	GO:2001238 positive regulation of extrinsic apoptotic signaling pathway	3	4.54545	0.00411754	63	26	16792	30.7546	0.165081	0	3	0	3	PDIA3, CYLD, CAV1	2923, 1540, 857
GOTERM_BP_DIRECT	GO:0019886 antigen processing and presentation of exogenous peptide antigen via MHC class II	4	6.06061	0.00476597	63	92	16792	11.5887	0.174274	1	4	0	5	SEC23A, SEC31A, SEC24A, SEC24B	10484, 22872, 10802, 10427
GOTERM_BP_DIRECT	GO:0016050 vesicle organization	3	4.54545	0.00476637	63	28	16792	28.5578	0.162034	0	3	0	3	ZFYVE16, SNX6, CAV1	9765, 58533, 857
GOTERM_BP_DIRECT	GO:0046326 positive regulation of glucose import	3	4.54545	0.00545918	63	30	16792	26.654	0.171448	0	3	0	3	PRKCI, INSR, PIK3R1	5584, 3643, 5295
GOTERM_BP_DIRECT	GO:0036258 multivesicular body assembly	3	4.54545	0.00582187	63	31	16792	25.7942	0.17075	0	3	0	3	STAM2, STAM, HGS	10254, 8027, 9146
GOTERM_BP_DIRECT	GO:0042059 negative regulation of epidermal growth factor receptor signaling pathway	3	4.54545	0.00779493	63	36	16792	22.2116	0.209629	1	3	1	5	STAM2, STAM, HGS	10254, 8027, 9146
GOTERM_BP_DIRECT	GO:0007165 signal transduction	11	16.6667	0.0095971	63	1161	16792	2.52535	0.238795	11	11	13	35	LNPEP, IGF1R, IGF2R, PDIA3, TOM1L2, ZFYVE16, ATP2C1, APPL1, STAM, PIK3R1, HGS	4012, 3480, 3482, 2923, 146691, 9765, 27032, 26060, 8027, 5295, 9146
GOTERM_BP_DIRECT	GO:0006914 autophagy	4	6.06061	0.0130763	63	133	16792	8.01623	0.296531	0	4	0	4	STAM2, SQSTM1, STAM, HGS	10254, 8878, 8027, 9146
GOTERM_BP_DIRECT	GO:0043066 negative regulation of apoptotic process	6	9.09091	0.0261474	63	455	16792	3.51481	0.488675	3	6	2	11	IGF1R, NAA35, SQSTM1, PRKCI, PIK3R1, NAA15	3480, 60560, 8878, 5584, 5295, 80155
GOTERM_BP_DIRECT	GO:0031017 exocrine pancreas development	2	3.0303	0.029165	63	8	16792	66.6349	0.509264	0	2	0	2	WLS, INSR	79971, 3643
GOTERM_BP_DIRECT	GO:0034976 response to endoplasmic reticulum stress	3	4.54545	0.031325	63	75	16792	10.6616	0.517594	0	3	1	4	PDIA4, PDIA3, PIK3R1	9601, 2923, 5295
GOTERM_BP_DIRECT	GO:0006816 calcium ion transport	3	4.54545	0.0320964	63	76	16792	10.5213	0.509953	0	3	1	4	ATP2C1, CAV1, CACHD1	27032, 857, 57685
GOTERM_BP_DIRECT	GO:0006474 N-terminal protein amino acid acetylation	2	3.0303	0.0327512	63	9	16792	59.231	0.501621	0	2	0	2	NAA35, NAA15	60560, 80155
GOTERM_BP_DIRECT	GO:0032869 cellular response to insulin stimulus	3	4.54545	0.0328753	63	77	16792	10.3847	0.488266	1	3	1	5	PRKCI, INSR, PIK3R1	5584, 3643, 5295
GOTERM_BP_DIRECT	GO:0006622 protein targeting to lysosome	2	3.0303	0.0469664	63	13	16792	41.0061	0.603683	0	2	0	2	ZFYVE16, HGS	9765, 9146
GOTERM_CC_DIRECT	GO:0031901 early endosome membrane	9	13.6364	5.3606e-09	63	116	18224	22.4433	8.79139e-07	0	9	3	12	WLS, STAM2, ZFYVE16, SNX6, APPL1, STAM, CAV1, ZFYVE9, HGS	79971, 10254, 9765, 58533, 26060, 8027, 857, 9372, 9146
GOTERM_CC_DIRECT	GO:0030127 COPII vesicle coat	5	7.57576	2.51113e-08	63	10	18224	144.635	2.05912e-06	0	5	0	5	SEC23A, SEC23B, SEC31A, SEC24A, SEC24B	10484, 10483, 22872, 10802, 10427
GOTERM_CC_DIRECT	GO:0005769 early endosome	10	15.1515	7.59469e-08	63	229	18224	12.6319	4.15175e-06	1	10	3	14	RABEP1, IGF2R, RABGEF1, USP8, TOM1, WLS, ZFYVE16, ZFYVE9, HGS, AP1AR	9135, 3482, 27342, 9101, 10043, 79971, 9765, 9372, 9146, 55435
GOTERM_CC_DIRECT	GO:0043231 intracellular membrane-bounded organelle	12	18.1818	2.4798e-06	63	558	18224	6.22086	0.000101667	2	12	4	18	IGF1R, RABEP1, SEC23B, SEC31A, GGA1, TFRC, STAM2, ZFYVE16, SNX6, INSR, HIP1, HGS	3480, 9135, 10483, 22872, 26088, 7037, 10254, 9765, 58533, 3643, 3092, 9146
GOTERM_CC_DIRECT	GO:0005768 endosome	8	12.1212	1.10041e-05	63	225	18224	10.2851	0.00036087	1	8	4	13	RABEP1, IGF2R, TOM1, TFRC, PRKCI, CAV1, HGS, AP1AR	9135, 3482, 10043, 7037, 5584, 857, 9146, 55435
GOTERM_CC_DIRECT	GO:0016020 membrane	21	31.8182	2.35331e-05	63	2200	18224	2.76121	0.000643038	18	21	21	60	LNPEP, GBAS, TOM1, GGA1, TFRC, ATP2C1, PSMD1, SLC30A5, SPRY4, CAV1, HIP1, SEC24B, IGF1R, IGF2R, SEC23B, MYO6, INSR, SLC20A2, NAA15, PIK3R1, SLC12A4	4012, 2631, 10043, 26088, 7037, 27032, 5707, 64924, 81848, 857, 3092, 10427, 3480, 3482, 10483, 4646, 3643, 6575, 80155, 5295, 6560
GOTERM_CC_DIRECT	GO:0000139 Golgi membrane	11	16.6667	2.80498e-05	63	591	18224	5.38404	0.00065696	2	11	4	17	SEC23A, SEC23B, SEC31A, WLS, ATP2C1, KIAA0319L, PRKCI, CAV1, TRIP11, SEC24A, SEC24B	10484, 10483, 22872, 79971, 27032, 79932, 5584, 857, 9321, 10802, 10427
GOTERM_CC_DIRECT	GO:0005794 Golgi apparatus	13	19.697	2.85457e-05	63	863	18224	4.35748	0.000585023	4	13	9	26	GGA1, ATP2C1, SLC30A5, HIP1, SPRY4, AP1AR, SEC23B, TMEM214, USP8, ZNF622, WLS, MYO6, TRIP11	26088, 27032, 64924, 3092, 81848, 55435, 10483, 54867, 9101, 90441, 79971, 4646, 9321
GOTERM_CC_DIRECT	GO:0033565 ESCRT-0 complex	3	4.54545	3.40898e-05	63	3	18224	289.27	0.00062101	0	3	0	3	STAM2, STAM, HGS	10254, 8027, 9146
GOTERM_CC_DIRECT	GO:0048471 perinuclear region of cytoplasm	11	16.6667	4.26787e-05	63	621	18224	5.12394	0.000699701	4	11	9	24	LNPEP, SEC23A, SEC23B, IGF2R, SEC31A, TFRC, CYLD, MYO6, CAV1, SEC24A, SEC24B	4012, 10484, 10483, 3482, 22872, 7037, 1540, 4646, 857, 10802, 10427
GOTERM_CC_DIRECT	GO:0012507 ER to Golgi transport vesicle membrane	4	6.06061	0.000735889	63	52	18224	22.2515	0.0109155	0	4	0	4	SEC23A, SEC31A, SEC24A, SEC24B	10484, 22872, 10802, 10427
GOTERM_CC_DIRECT	GO:0005829 cytosol	23	34.8485	0.000907474	63	3315	18224	2.007	0.0123311	17	23	13	53	LNPEP, SCFD1, SEC31A, TOM1, STAM2, PSMD1, APPL1, SRP54, STAM, AP1AR, SEC24B, SEC23A, NMT1, USP8, SNX6, MYO6, SQSTM1, CYLD, PRKCI, RPL17, PIK3R1, HGS, SEC24A	4012, 23256, 22872, 10043, 10254, 5707, 26060, 6729, 8027, 55435, 10427, 10484, 4836, 9101, 58533, 4646, 8878, 1540, 5584, 6139, 5295, 9146, 10802
GOTERM_CC_DIRECT	GO:0031410 cytoplasmic vesicle	6	9.09091	0.00121596	63	235	18224	7.38561	0.0152319	5	6	6	17	WLS, TFRC, KIAA0319L, SQSTM1, MYO6, CAV1	79971, 7037, 79932, 8878, 4646, 857
GOTERM_CC_DIRECT	GO:0005887 integral component of plasma membrane	13	19.697	0.00260045	63	1415	18224	2.6576	0.0300416	12	13	24	49	LNPEP, GBAS, TFRC, ATP2C1, SLC30A5, CAV1, SLC12A6, IGF1R, IGF2R, INSR, SLC19A1, SLC20A2, SLC12A4	4012, 2631, 7037, 27032, 64924, 857, 9990, 3480, 3482, 3643, 6573, 6575, 6560
GOTERM_CC_DIRECT	GO:0005789 endoplasmic reticulum membrane	9	13.6364	0.00854272	63	862	18224	3.02022	0.0895367	3	9	5	17	SCFD1, SEC23A, SEC23B, TMEM214, SEC31A, WLS, CAV1, SEC24A, SEC24B	23256, 10484, 10483, 54867, 22872, 79971, 857, 10802, 10427
GOTERM_CC_DIRECT	GO:0005801 cis-Golgi network	3	4.54545	0.00898383	63	42	18224	20.6621	0.0883511	0	3	0	3	SCFD1, TRIP11, PIK3R1	23256, 9321, 5295
GOTERM_CC_DIRECT	GO:0005802 trans-Golgi network	4	6.06061	0.0111569	63	136	18224	8.50794	0.102584	0	4	1	5	IGF2R, WLS, ATP2C1, GGA3	3482, 79971, 27032, 23163
GOTERM_CC_DIRECT	GO:0016023 cytoplasmic, membrane-bounded vesicle	4	6.06061	0.0116045	63	138	18224	8.38463	0.100889	2	4	1	7	WLS, TFRC, SNX6, MYO6	79971, 7037, 58533, 4646
GOTERM_CC_DIRECT	GO:0005622 intracellular	11	16.6667	0.0138487	63	1332	18224	2.38887	0.113409	4	11	1	16	LNPEP, TOM1L2, TOM1, GGA1, SNX6, SRP54, PRKCI, STAM, CAV1, TRIP11, HGS	4012, 146691, 10043, 26088, 58533, 6729, 5584, 8027, 857, 9321, 9146
GOTERM_CC_DIRECT	GO:0030139 endocytic vesicle	3	4.54545	0.0145469	63	54	18224	16.0705	0.113222	1	3	3	7	RABEP1, IGF2R, MYO6	9135, 3482, 4646
GOTERM_CC_DIRECT	GO:0016323 basolateral plasma membrane	4	6.06061	0.0234189	63	180	18224	6.42822	0.168951	8	4	11	23	TFRC, CAV1, SLC19A1, SLC12A6	7037, 857, 6573, 9990
GOTERM_CC_DIRECT	GO:0070062 extracellular exosome	17	25.7576	0.0234295	63	2811	18224	1.74941	0.161998	22	17	23	62	PDIA3, TOM1, TOM1L2, TFRC, PSMD1, APPL1, GNS, IGF2R, WLS, KIAA0319L, MYO6, SQSTM1, NACA, INSR, PRKCI, SLC20A2, HGS	2923, 10043, 146691, 7037, 5707, 26060, 2799, 3482, 79971, 79932, 4646, 8878, 4666, 3643, 5584, 6575, 9146
GOTERM_CC_DIRECT	GO:0010008 endosome membrane	4	6.06061	0.0251365	63	185	18224	6.25448	0.166003	1	4	1	6	GGA1, APPL1, INSR, GGA3	26088, 26060, 3643, 23163
GOTERM_CC_DIRECT	GO:0030665 clathrin-coated vesicle membrane	2	3.0303	0.036803	63	11	18224	52.5945	0.226037	0	2	0	2	MYO6, HIP1	4646, 3092
GOTERM_CC_DIRECT	GO:0030133 transport vesicle	3	4.54545	0.041543	63	95	18224	9.13484	0.242964	0	3	0	3	IGF2R, TRIP11, AP1AR	3482, 9321, 55435
GOTERM_CC_DIRECT	GO:0042470 melanosome	3	4.54545	0.0463846	63	101	18224	8.59217	0.258873	0	3	3	6	PDIA4, PDIA3, TFRC	9601, 2923, 7037
GOTERM_MF_DIRECT	GO:0005515 protein binding	49	74.2424	6.5376e-06	61	8785	16881	1.54356	0.00109119	44	49	49	142	BTF3, PDIA4, SEC31A, GGA1, SRP54, IGF1R, SEC23A, IGF2R, SEC23B, ZNF622, USP8, SNX6, SQSTM1, PRKCI, HGS, TOM1L2, TFRC, STAM, WDR6, HIP1, SPRY4, GGA3, MYO6, INSR, SCFD1, TOM1, APPL1, BTF3L4, SEC24B, WLS, KIAA0319L, CYLD, TRIP11, RPL17, SEC24A, LNPEP, GBAS, PDIA3, RABGEF1, NIPSNAP1, STAM2, GNS, CAV1, ZFYVE9, RABEP1, NAA35, ZFYVE16, PIK3R1, NAA15	689, 9601, 22872, 26088, 6729, 3480, 10484, 3482, 10483, 90441, 9101, 58533, 8878, 5584, 9146, 146691, 7037, 8027, 11180, 3092, 81848, 23163, 4646, 3643, 23256, 10043, 26060, 91408, 10427, 79971, 79932, 1540, 9321, 6139, 10802, 4012, 2631, 2923, 27342, 8508, 10254, 2799, 857, 9372, 9135, 60560, 9765, 5295, 80155
GOTERM_MF_DIRECT	GO:0043559 insulin binding	3	4.54545	0.00012338	61	5	16881	166.043	0.01025	0	3	0	3	IGF1R, INSR, PIK3R1	3480, 3643, 5295
GOTERM_MF_DIRECT	GO:0043560 insulin receptor substrate binding	3	4.54545	0.000669329	61	11	16881	75.4739	0.0365858	0	3	0	3	IGF1R, INSR, PIK3R1	3480, 3643, 5295
GOTERM_MF_DIRECT	GO:0043548 phosphatidylinositol 3-kinase binding	3	4.54545	0.00204329	61	19	16881	43.6954	0.08185	0	3	0	3	IGF1R, INSR, PIK3R1	3480, 3643, 5295
GOTERM_MF_DIRECT	GO:0005010 insulin-like growth factor-activated receptor activity	2	3.0303	0.0106256	61	3	16881	184.492	0.300084	0	2	0	2	IGF1R, IGF2R	3480, 3482
GOTERM_MF_DIRECT	GO:0019901 protein kinase binding	6	9.09091	0.010704	61	376	16881	4.41603	0.258837	3	6	4	13	TOM1L2, CYLD, SQSTM1, CAV1, SLC12A6, SLC12A4	146691, 1540, 8878, 857, 9990, 6560
GOTERM_MF_DIRECT	GO:0030276 clathrin binding	3	4.54545	0.0146986	61	52	16881	15.9656	0.297611	0	3	1	4	TOM1L2, TOM1, HIP1	146691, 10043, 3092
GOTERM_MF_DIRECT	GO:0015379 potassium:chloride symporter activity	2	3.0303	0.0176477	61	5	16881	110.695	0.310428	0	2	1	3	SLC12A6, SLC12A4	9990, 6560
GOTERM_MF_DIRECT	GO:0022820 potassium ion symporter activity	2	3.0303	0.0176477	61	5	16881	110.695	0.310428	0	2	1	3	SLC12A6, SLC12A4	9990, 6560
GOTERM_MF_DIRECT	GO:0008270 zinc ion binding	10	15.1515	0.0215367	61	1169	16881	2.3673	0.332351	4	10	2	16	LNPEP, SEC23A, SEC23B, ZNF622, RABGEF1, CYLD, SQSTM1, SLC30A5, SEC24A, SEC24B	4012, 10484, 10483, 90441, 27342, 1540, 8878, 64924, 10802, 10427
GOTERM_MF_DIRECT	GO:0031995 insulin-like growth factor II binding	2	3.0303	0.0280889	61	8	16881	69.1844	0.378611	0	2	0	2	IGF2R, INSR	3482, 3643
GOTERM_MF_DIRECT	GO:0004596 peptide alpha-N-acetyltransferase activity	2	3.0303	0.0384209	61	11	16881	50.3159	0.448327	0	2	0	2	NAA35, NAA15	60560, 80155
GOTERM_MF_DIRECT	GO:0031994 insulin-like growth factor I binding	2	3.0303	0.0418409	61	12	16881	46.123	0.448337	2	2	0	4	IGF1R, INSR	3480, 3643
GOTERM_MF_DIRECT	GO:0044822 poly(A) RNA binding	9	13.6364	0.0454515	61	1129	16881	2.20606	0.449849	1	9	2	12	BTF3, PDIA4, PDIA3, ZNF622, TFRC, SRP54, WDR6, RPL17, NAA15	689, 9601, 2923, 90441, 7037, 6729, 11180, 6139, 80155
INTERPRO	IPR002014:VHS	7	10.6061	1.1013e-13	65	9	18559	222.074	1.93836e-11	0	7	0	7	TOM1L2, TOM1, GGA1, STAM2, STAM, GGA3, HGS	146691, 10043, 26088, 10254, 8027, 23163, 9146
INTERPRO	IPR008942:ENTH/VHS	8	12.1212	3.47794e-12	65	27	18559	84.5994	3.06064e-10	0	8	0	8	TOM1L2, TOM1, GGA1, STAM2, STAM, HIP1, GGA3, HGS	146691, 10043, 26088, 10254, 8027, 3092, 23163, 9146
INTERPRO	IPR006896:Sec23/Sec24, trunk domain	4	6.06061	7.76485e-07	65	6	18559	190.349	4.55527e-05	0	4	0	4	SEC23A, SEC23B, SEC24A, SEC24B	10484, 10483, 10802, 10427
INTERPRO	IPR006900:Sec23/Sec24, helical domain	4	6.06061	7.76485e-07	65	6	18559	190.349	4.55527e-05	0	4	0	4	SEC23A, SEC23B, SEC24A, SEC24B	10484, 10483, 10802, 10427
INTERPRO	IPR002715:Nascent polypeptide-associated complex NAC domain	4	6.06061	7.76485e-07	65	6	18559	190.349	4.55527e-05	0	4	0	4	NACA2, BTF3, BTF3L4, NACA	342538, 689, 91408, 4666
INTERPRO	IPR006895:Zinc finger, Sec23/Sec24-type	4	6.06061	7.76485e-07	65	6	18559	190.349	4.55527e-05	0	4	0	4	SEC23A, SEC23B, SEC24A, SEC24B	10484, 10483, 10802, 10427
INTERPRO	IPR004152:GAT	4	6.06061	7.76485e-07	65	6	18559	190.349	4.55527e-05	0	4	0	4	TOM1L2, TOM1, GGA1, GGA3	146691, 10043, 26088, 23163
INTERPRO	IPR012990:Sec23/Sec24 beta-sandwich	4	6.06061	7.76485e-07	65	6	18559	190.349	4.55527e-05	0	4	0	4	SEC23A, SEC23B, SEC24A, SEC24B	10484, 10483, 10802, 10427
INTERPRO	IPR007123:Gelsolin domain	4	6.06061	1.38559e-05	65	14	18559	81.578	0.000609478	0	4	0	4	SEC23A, SEC23B, SEC24A, SEC24B	10484, 10483, 10802, 10427
INTERPRO	IPR002035:von Willebrand factor, type A	5	7.57576	0.000350385	65	97	18559	14.7177	0.0122599	2	5	0	7	SEC23A, SEC23B, CACHD1, SEC24A, SEC24B	10484, 10483, 57685, 10802, 10427
INTERPRO	IPR003903:Ubiquitin interacting motif	3	4.54545	0.00235664	65	21	18559	40.789	0.0668691	0	3	0	3	STAM2, STAM, HGS	10254, 8027, 9146
INTERPRO	IPR000306:Zinc finger, FYVE-type	3	4.54545	0.00447605	65	29	18559	29.5369	0.106665	0	3	0	3	ZFYVE16, ZFYVE9, HGS	9765, 9372, 9146
INTERPRO	IPR017455:Zinc finger, FYVE-related	3	4.54545	0.0061168	65	34	18559	25.1932	0.126269	0	3	0	3	ZFYVE16, ZFYVE9, HGS	9765, 9372, 9146
INTERPRO	IPR022557:Domain of unknown function DUF3480	2	3.0303	0.00688522	65	2	18559	285.523	0.12638	0	2	0	2	ZFYVE16, ZFYVE9	9765, 9372
INTERPRO	IPR016246:Tyrosine-protein kinase, insulin-like receptor	2	3.0303	0.0103103	65	3	18559	190.349	0.166735	0	2	0	2	IGF1R, INSR	3480, 3643
INTERPRO	IPR014645:Target of Myb protein 1	2	3.0303	0.0103103	65	3	18559	190.349	0.166735	0	2	0	2	TOM1L2, TOM1	146691, 10043
INTERPRO	IPR016641:Nascent polypeptide-associated complex subunit alpha	2	3.0303	0.0137238	65	4	18559	142.762	0.198364	0	2	0	2	NACA2, NACA	342538, 4666
INTERPRO	IPR012577:NIPSNAP	2	3.0303	0.0137238	65	4	18559	142.762	0.198364	0	2	0	2	GBAS, NIPSNAP1	2631, 8508
INTERPRO	IPR000076:K-Cl co-transporter	2	3.0303	0.0137238	65	4	18559	142.762	0.198364	0	2	1	3	SLC12A6, SLC12A4	9990, 6560
INTERPRO	IPR005792:Protein disulphide isomerase	2	3.0303	0.0137238	65	4	18559	142.762	0.198364	0	2	0	2	PDIA4, PDIA3	9601, 2923
INTERPRO	IPR005788:Disulphide isomerase	2	3.0303	0.0171256	65	5	18559	114.209	0.223805	0	2	0	2	PDIA4, PDIA3	9601, 2923
INTERPRO	IPR008153:Clathrin adaptor, gamma-adaptin, appendage	2	3.0303	0.0205159	65	6	18559	95.1744	0.244702	0	2	0	2	GGA1, GGA3	26088, 23163
INTERPRO	IPR000494:EGF receptor, L domain	2	3.0303	0.0238948	65	7	18559	81.578	0.262167	1	2	1	4	IGF1R, INSR	3480, 3643
INTERPRO	IPR006211:Furin-like cysteine-rich domain	2	3.0303	0.0238948	65	7	18559	81.578	0.262167	1	2	1	4	IGF1R, INSR	3480, 3643
INTERPRO	IPR011008:Dimeric alpha-beta barrel	2	3.0303	0.0238948	65	7	18559	81.578	0.262167	0	2	0	2	GBAS, NIPSNAP1	2631, 8508
INTERPRO	IPR004842:Na/K/Cl co-transporter superfamily	2	3.0303	0.0238948	65	7	18559	81.578	0.262167	0	2	1	3	SLC12A6, SLC12A4	9990, 6560
INTERPRO	IPR018491:K/Cl co-transporter, type 1/type 3	2	3.0303	0.0272621	65	8	18559	71.3808	0.276978	0	2	1	3	SLC12A6, SLC12A4	9990, 6560
INTERPRO	IPR009011:Mannose-6-phosphate receptor binding domain	2	3.0303	0.0272621	65	8	18559	71.3808	0.276978	0	2	0	2	KIAA1324L, IGF2R	222223, 3482
INTERPRO	IPR008152:Clathrin adaptor, alpha/beta/gamma-adaptin, appendage, Ig-like subdomain	2	3.0303	0.030618	65	9	18559	63.4496	0.289696	0	2	0	2	GGA1, GGA3	26088, 23163
INTERPRO	IPR004841:Amino acid permease domain	2	3.0303	0.030618	65	9	18559	63.4496	0.289696	0	2	1	3	SLC12A6, SLC12A4	9990, 6560
INTERPRO	IPR002011:Tyrosine-protein kinase, receptor class II, conserved site	2	3.0303	0.0372956	65	11	18559	51.9133	0.325311	0	2	0	2	IGF1R, INSR	3480, 3643
INTERPRO	IPR013041:Coatomer/clathrin adaptor appendage, Ig-like subdomain	2	3.0303	0.0406174	65	12	18559	47.5872	0.333316	0	2	0	2	GGA1, GGA3	26088, 23163
INTERPRO	IPR000270:Phox/Bem1p	2	3.0303	0.0472273	65	14	18559	40.789	0.361185	1	2	0	3	SQSTM1, PRKCI	8878, 5584
KEGG_PATHWAY	hsa04144:Endocytosis	13	19.697	1.50162e-09	35	258	6910	9.94795	1.44156e-07	4	13	4	21	STAM2, TFRC, STAM, CAV1, ZFYVE9, RABEP1, IGF1R, IGF2R, USP8, SNX6, ZFYVE16, PRKCI, HGS	10254, 7037, 8027, 857, 9372, 9135, 3480, 3482, 9101, 58533, 9765, 5584, 9146
KEGG_PATHWAY	hsa04141:Protein processing in endoplasmic reticulum	7	10.6061	0.00014914	35	169	6910	8.17751	0.0071337	0	7	0	7	SEC23A, SEC23B, PDIA4, PDIA3, SEC31A, SEC24A, SEC24B	10484, 10483, 9601, 2923, 22872, 10802, 10427
KEGG_PATHWAY	hsa04066:HIF-1 signaling pathway	4	6.06061	0.0120413	35	98	6910	8.05831	0.321357	1	4	2	7	IGF1R, TFRC, INSR, PIK3R1	3480, 7037, 3643, 5295
KEGG_PATHWAY	hsa04142:Lysosome	4	6.06061	0.0211194	35	121	6910	6.52656	0.400881	0	4	0	4	IGF2R, GGA1, GNS, GGA3	3482, 26088, 2799, 23163
