# Supplementary material for: Kir2.1 Interactome Mapping Uncovers PKP4 as a Modulator of the Kir2.1-Regulated Inward Rectifier Potassium Currents
Source: Mol Cell Proteomics. 2020 Nov 25;19(9):1436–49. doi: 10.1074/mcp.RA120.002071 (PMC8143648; doi:10.1074/mcp.RA120.002071)
Supplement: Supplementary file 1 [file mmc1.zip › mmc1/159891_0_supp_504465_q86317.xlsx]

## Sheet: Table
Order		Gene set associated with:	Total number of genes	WT-preferred interactors	WT/mutant neutral interactors	Mutant-preferred interactors	P-value for enrichment in WT-preferred interactors	P-value for enrichment in WT/mutant neutral interactors	P-value for enrichment in mutant-preferred interactors
1		GO:0005923 bicellular tight junction	113	7	3	1	5.56886e-06	0.0807976	1
2		IPR011993:Pleckstrin homology-like domain	427	11	4	1	6.37435e-06	0.242351	1
3		GO:0016323 basolateral plasma membrane	180	8	11	4	6.99795e-06	3.73725e-09	0.0234189
4		hsa05412:Arrhythmogenic right ventricular cardiomyopathy (ARVC)	71	6	5	0	8.12283e-06	0.000580335	1
5		hsa05410:Hypertrophic cardiomyopathy (HCM)	78	6	2	0	1.29162e-05	0.351147	1
6		hsa04510:Focal adhesion	206	8	3	3	1.31329e-05	0.313799	0.269278
7		hsa05414:Dilated cardiomyopathy	84	6	2	0	1.85748e-05	0.372509	1
8		hsa04512:ECM-receptor interaction	87	6	2	0	2.20464e-05	0.382932	1
9		GO:0007160 cell-matrix adhesion	90	6	2	0	2.53458e-05	0.317752	1
10		IPR020590:Guanylate kinase, conserved site	16	4	1	0	3.15156e-05	1	1
11		IPR008266:Tyrosine-protein kinase, active site	95	6	5	2	3.6056e-05	0.000563608	0.280361
12		GO:0009986 cell surface	542	11	11	4	5.09877e-05	8.16195e-05	0.280425
13		GO:0005911 cell-cell junction	172	7	10	1	6.04394e-05	3.99093e-08	1
14		GO:0050900 leukocyte migration	122	6	6	2	0.0001087	0.000165502	0.364233
15		GO:0030198 extracellular matrix organization	196	7	4	0	0.000109166	0.0502358	1
16		IPR000719:Protein kinase, catalytic domain	487	10	8	3	0.000119853	0.0032454	0.503518
17		hsa04810:Regulation of actin cytoskeleton	211	7	4	1	0.000161992	0.108736	1
18		IPR015154:EF-hand domain, type 2	6	3	0	0	0.000226582	1	1
19		IPR015153:EF-hand domain, type 1	6	3	0	0	0.000226582	1	1
20		IPR011009:Protein kinase-like domain	531	10	8	3	0.000228895	0.00519637	0.550316
21		GO:0070830 bicellular tight junction assembly	32	4	2	1	0.000253409	0.126909	1
22		GO:0005913 cell-cell adherens junction	323	8	15	2	0.000282757	5.82732e-11	0.670643
23		GO:0030165 PDZ domain binding	86	5	4	0	0.000355723	0.00524995	1
24		GO:0007411 axon guidance	159	6	2	0	0.000373428	0.491813	1
25		GO:0034446 substrate adhesion-dependent cell spreading	38	4	0	0	0.000423919	1	1
26		GO:0005178 integrin binding	105	5	7	0	0.000757503	4.37547e-06	1
27		GO:0031532 actin cytoskeleton reorganization	47	4	1	1	0.000794843	1	1
28		GO:0014069 postsynaptic density	184	6	3	0	0.000804518	0.178911	1
29		GO:0008092 cytoskeletal protein binding	48	4	2	0	0.000870661	0.178706	1
30		GO:0098641 cadherin binding involved in cell-cell adhesion	290	7	10	2	0.000934476	2.64583e-06	0.647089
31		GO:0005829 cytosol	3315	17	13	23	0.22649	0.750394	0.000907474
32		GO:0012507 ER to Golgi transport vesicle membrane	52	0	0	4	1	1	0.000735889
33		GO:0043560 insulin receptor substrate binding	11	0	0	3	1	1	0.000669329
34		IPR002035:von Willebrand factor, type A	97	2	0	5	0.318382	1	0.000350385
35		GO:0006897 endocytosis	139	3	1	6	0.101061	1	0.000160201
36		hsa04141:Protein processing in endoplasmic reticulum	169	0	0	7	1	1	0.00014914
37		GO:0043559 insulin binding	5	0	0	3	1	1	0.00012338
38		GO:0015031 protein transport	395	2	2	9	0.787808	0.816157	9.7281e-05
39		GO:0048208 COPII vesicle coating	61	0	0	5	1	1	7.50993e-05
40		GO:0048471 perinuclear region of cytoplasm	621	4	9	11	0.446444	0.00427451	4.26787e-05
41		GO:0033565 ESCRT-0 complex	3	0	0	3	1	1	3.40898e-05
42		GO:0005794 Golgi apparatus	863	4	9	13	0.6692	0.0270305	2.85457e-05
43		GO:0000139 Golgi membrane	591	2	4	11	0.907297	0.449301	2.80498e-05
44		GO:0016020 membrane	2200	18	21	21	0.00462657	0.000526673	2.35331e-05
45		GO:0016192 vesicle-mediated transport	152	0	0	7	1	1	2.01698e-05
46		IPR007123:Gelsolin domain	14	0	0	4	1	1	1.38559e-05
47		GO:0005768 endosome	225	1	4	8	1	0.0677883	1.10041e-05
48		GO:0005515 protein binding	8785	44	49	49	0.0213867	0.00229155	6.5376e-06
49		GO:0016197 endosomal transport	66	0	0	6	1	1	4.37614e-06
50		GO:0002474 antigen processing and presentation of peptide antigen via MHC class I	30	0	0	5	1	1	4.2961e-06
51		GO:0043231 intracellular membrane-bounded organelle	558	2	4	12	0.89391	0.41262	2.4798e-06
52		IPR006896:Sec23/Sec24, trunk domain	6	0	0	4	1	1	7.76485e-07
53		IPR006900:Sec23/Sec24, helical domain	6	0	0	4	1	1	7.76485e-07
54		IPR002715:Nascent polypeptide-associated complex NAC domain	6	0	0	4	1	1	7.76485e-07
55		IPR006895:Zinc finger, Sec23/Sec24-type	6	0	0	4	1	1	7.76485e-07
56		IPR004152:GAT	6	0	0	4	1	1	7.76485e-07
57		IPR012990:Sec23/Sec24 beta-sandwich	6	0	0	4	1	1	7.76485e-07
58		GO:0005769 early endosome	229	1	3	10	1	0.247539	7.59469e-08
59		GO:0030127 COPII vesicle coat	10	0	0	5	1	1	2.51113e-08
60		GO:0031901 early endosome membrane	116	0	3	9	1	0.0844985	5.3606e-09
61		hsa04144:Endocytosis	258	4	4	13	0.0849182	0.167889	1.50162e-09
62		IPR008942:ENTH/VHS	27	0	0	8	1	1	3.47794e-12
63		GO:0006886 intracellular protein transport	236	1	0	14	1	1	2.7084e-12
64		IPR002014:VHS	9	0	0	7	1	1	1.1013e-13
